# Supplementary material for: A Proteomic Characterization of Bordetella pertussis Clinical Isolates Associated with a California State Pertussis Outbreak
Source: Int J Proteomics. 2015 May 24;2015:536537. doi: 10.1155/2015/536537 (PMC4458276; doi:10.1155/2015/536537)
Supplement: Supplementary file 1 — Table S1 represents a list of the total whole cellular proteome (acid-soluble protein profile) identified among Bordetella pertussis (Bp) Tohama I (T) and the Bp CA2010 outbreak isolates (Bp 2, 4, 5, 9, 11 and 12). Proteins were identified using nano-liquid chromatography-tandem mass spectrometry (nLC-MSMS), database searching and validated using Scaffold (Proteome Software). Information such as Gi accession number, molecular weight, subcellular localization, gene function, gene name, amino acid coverage and number of unique peptides are provided in the table. Table S2 represents a list of the total immunoproteome (a known and putative antigenic protein profile) identified among Bp T and the Bp CA2010 outbreak isolates (Bp 2, 4, 5, 9, 11 and 12). The proteins were identified using antibody affinity capture technologies in parallel with nLC-MSMS, database searching and Scaffold validation. As in the case for table S1, relevant information pertaining to the protein is provided. Figure S1 is a schematic summation of subcellular localization (a) and gene ontology (b) associated with the proteins identified in the whole cellular proteome. Figure S2 is a schematic summation of subcellular localization (a) and gene ontology (b) associated with the proteins identified in the immunoproteome. Lastly, a detailed legend including abbreviations and references cited are provided for each supplementary table or figure. [file 536537.f1.xlsx]

## Sheet: Table S1
No.	Identified Proteins	Gi Accession No.	MW	Localization	Gene Function	Gene Number	Gene Name	T_PC	T_UP	Bp2_PC	Bp2_UP	Bp4_PC	Bp4_UP	Bp5_PC	Bp5_UP	Bp9_PC	Bp9_UP	Bp11_PC	Bp11_UP	Bp12_PC	Bp12_UP
1	50S ribosomal protein L33	gi|33563448	6	C	translation	BP2050	rpmG	0.31	2	0.44	3	0.42	3	0.44	4	0.44	4	0.44	6	0.49	4
2	Cold shock-like protein	gi|33572485	7	C	transcription	BP1770	cspA	0.66	6	0.75	7	0.75	6	0.64	5	1	15	0.66	6	0.94	10
3	Conserved hypothetical protein	gi|33564753	7	U	HP	BP3823	HP	0.52	3	0.52	3	0.52	4	0.52	4	0.71	8	0.52	4	0.9	9
4	Putative exported protein	gi|33572446	7	U	transport	BP1727	Pu	0.41	3	0.74	5	0.74	5	0.74	4	0.74	5	0.73	3	0.74	5
5	50S ribosomal protein L29	gi|33564563	7	C	translation	BP3621	rpmC	0.54	5	0.54	4	0.67	4	0.51	3	0.78	9	0.19	1^	0.62	8
6	50s ribosomal protein l32	gi|33572785	7	C	translation	BP2445	rpmF	0.53	2	0.53	2	0.53	3	0.53	3	0.53	2	0.53	2	0.53	2
7	DNA-directed RNA polymerase omega chain	gi|33572312	7	U	transcription	BP1577	rpoZ	0.45	3	0.58	4	0.58	4	0.45	5	0.46	4	0.45	3	0.45	3
8	50S ribosomal protein L30	gi|33564575	7	C	translation	BP3634	rpmD	0.31	2	0.31	2	0.31	2	0.31	2	0.39	3	0.31	2	0.39	3
9	Sec-independent protein translocase protein	gi|33564710	8	CM	transport	BP3777	tatA	0.55	4	0.4	3	0.49	4	0.4	3	0.4	3	0.4	3	0.49	3
10	Conserved hypothetical protein	gi|33572456	8	U	HP	BP1738	HP	0.48	4	0.45	3	0.45	3	0.45	3	0.45	3	0.45	3	0.45	5
11	Translation initiation factor IF-1	gi|33564578	8	C	translation	BP3637	infA2	0.78	4	0.78	5	0.78	5	0.75	4	0.78	6	0.69	5	0.78	5
12	Lipoprotein	gi|33563811	8	U	U	BP2782	U	0.45	3	0.33	2	0.33	2	0.33	3	0.33	2	0.33	2	0.33	2
13	Conserved hypothetical protein	gi|33572301	8	U	U	BP1565	HP	0.46	2	0.59	3	0.59	3	0.46	3	0.59	4	0.59	3	0.46	2
14	Conserved hypothetical protein	gi|33564668	8	U	HP	BP3733	HP	0.32	2	0.3	2	0.32	3	0.32	3	0.3	2	0.3	2	0.3	2
15	Acyl carrier protein	gi|33572780	9	C	lipid metabolism	BP2440	acpP	0.52	6	0.71	7	0.52	6	0.62	7	0.49	6	0.71	6	0.52	6
16	DNA-binding protein Hu-beta	gi|33564476	9	CM/P	binding	BP3530	hupB	0.5	7	0.5	7	0.56	9	0.5	9	0.74	13	0.5	7	0.74	16
17	Putative RNA-binding regulatory protein	gi|33563572	9	U	stress response/transcription regulation	BP2193	hfq	0.87	8	0.95	10	0.76	9	0.87	9	0.69	9	0.94	9	0.95	8
18	30S ribosomal protein S21	gi|33563565	9	C	translation	BP2186	rpsU	0.61	8	0.61	10	0.56	8	0.56	7	0.53	8	0.53	5	0.63	11
19	50S ribosomal protein L28	gi|33563449	9	C	translation	BP2051	rpmB	0.49	5	0.62	6	0.73	8	0.6	7	0.5	10	0.54	6	0.49	5
20	50S ribosomal protein L27	gi|33571568	9	C	translation	BP0748	rpmA	0.7	5	0.63	6	0.66	6	0.63	4	0.59	4	0.47	3	0.59	4
21	30s ribosomal protein s20	gi|33563806	9	C	translation	BP2773	rpsT	0.2	4	0.2	4	0.2	4	0.2	3	0.18	3	0.2	3	0.2	4
22	Putative cell division topological specificity factor	gi|33564209	9	U	cell division	BP3229	minE	0.36	3	0.48	6	0.65	7	0.47	5	0.48	6	0.36	4	0.63	7
23	Putative cold-shock protein	gi|33563790	9	C	transcription regulation	BP2757	HP	0.4	4	0.63	4	0.4	4	0.35	4	0.4	4	0.4	4	0.75	6
24	DNA-binding protein	gi|33564373	9	U	transcription	BP3415	fis	0.35	2	0.35	2	0.35	2	0.35	2	0.35	2	0.35	2	0.11	1^
25	Molybdopterin converting factor	gi|227303278	9	U	metabolism	BP2710	moaD	0.37	2	0.24	1^	0.35	2	0.48	3	0.59	4	0.35	2	0.37	3
26	10 kDa chaperonin	gi|33564446	10	C	protein folding	BP3496	groS	0.8	19	0.71	14	0.8	17	0.76	18	0.94	24	0.86	21	0.89	28
27	Conserved hypothetical protein	gi|33564040	10	U	HP	BP2735	HP	0.8	10	0.8	18	0.88	14	0.88	13	0.73	16	0.73	12	0.8	25
28	Putative exported protein	gi|33563935	10	U	transport	BP2924	Pu	0.32	5	0.39	7	0.39	9	0.35	7	0.35	7	0.35	4	0.39	10
29	30S ribosomal protein S16	gi|33572545	10	C	translation	BP1839	rpsP	0.53	4	0.59	7	0.59	6	0.59	6	0.72	8	0.53	4	0.64	7
30	30S ribosomal protein S19	gi|33564559	10	C	translation	BP3617	rpsS	0.59	8	0.59	6	0.58	7	0.67	8	0.58	6	0.57	5	0.67	8
31	30S ribosomal protein S15	gi|33571609	10	C	translation	BP0794	rpsO	0.54	7	0.51	7	0.49	6	0.58	7	0.49	7	0.49	6	0.54	10
32	Glutaredoxin 3	gi|33571447	10	U	metabolism	BP0605	grxC	0.53	6	0.6	7	0.59	7	0.59	5	0.63	6	0.5	5	0.6	9
33	Hypothetical protein BP2581	gi|33572920	10	U	HP	BP2581	HP	0.59	4	0.81	5	0.59	4	0.81	5	0.59	4	0.81	5	0.72	5
34	50S ribosomal protein L31	gi|33572005	10	C	translation	BP1232	rpmE2	0.3	4	0.34	4	0.34	5	0.39	5	0.3	4	0.3	3	0.3	3
35	DNA-binding protein Bph2	gi|33563445	11	U	binding	BP2047	bph2	0.84	17	0.8	17	0.84	18	0.84	19	0.87	20	0.74	17	0.8	19
36	50S ribosomal protein L24	gi|33564568	11	C	translation	BP3627	rplX	0.7	9	0.68	9	0.7	11	0.7	10	0.7	12	0.64	7	0.81	14
37	30s ribosomal protein s18	gi|33563823	11	C	translation	BP2794	rpsR	0.56	9	0.54	9	0.59	9	0.54	9	0.56	8	0.53	7	0.53	9
38	Probable Fe(2+)-trafficking protein	gi|33572686	11	C	metabolism	BP2336	Pu	0.37	4	0.59	7	0.51	6	0.49	5	0.37	5	0.36	5	0.52	7
39	50S ribosomal protein L23	gi|33564557	11	C	translation	BP3615	rplW	0.58	8	0.62	7	0.62	7	0.69	8	0.62	8	0.62	6	0.55	6
40	Putative exported protein	gi|33571967	11	U	transport	BP1192	Pu	0.51	5	0.51	5	0.51	5	0.51	6	0.47	6	0.34	4	0.47	7
41	Glutamyl-tRNA(GLN) amidotransferase subunit C	gi|33571244	11	U	translation	BP0373	gatC	0.56	7	0.8	7	0.67	8	0.61	7	0.72	8	0.56	7	0.9	9
42	Conserved hypothetical protein	gi|33572732	11	U	HP	BP2387	HP	0.46	5	0.46	4	0.52	6	0.53	5	0.53	5	0.23	3	0.53	5
43	30S ribosomal protein S17	gi|33564564	11	C	translation	BP3622	rpsQ	0.45	6	0.47	5	0.45	4	0.45	6	0.37	3	0.45	4	0.45	7
44	Putative exported protein	gi|33564089	11	U	transport	BP3088	Pu	0.18	4	0.18	3	0.18	2	0.18	3	0.49	4	0.079	1^	0.23	4
45	Conserved hypothetical protein	gi|33564049	11	C	Cell division/integrity	BP3047	HP	0.51	7	0.48	6	0.4	5	0.47	4	0.5	5	0.48	6	0.48	7
46	Putative exported protein	gi|33572481	11	U	transport	BP1766	Pu	0.48	3	0.33	2	0.58	5	0.48	5	0.72	6	0.66	5	0.61	5
47	Hypothetical protein BP2423	gi|33572764	11	U	HP	BP2423	HP	0.39	3	0.56	4	0.56	4	0.25	2	0.55	3	0.25	2	0.56	4
48	Conserved hypothetical protein	gi|33564486	11	U	HP	BP3540	HP	0.36	4	0.36	4	0.34	3	0.22	3	0.28	5	0.22	2	0.36	4
49	30S ribosomal protein S10	gi|33564554	12	C	translation	BP3612	rpsJ	0.5	8	0.59	11	0.52	8	0.5	9	0.52	9	0.31	5	0.71	13
50	Putative membrane protein	gi|33571843	12	U	U	BP1057	Pu	0.46	7	0.46	8	0.46	7	0.46	6	0.65	9	0.38	4	0.54	12
51	Probable carboxymuconolactone decarboxylase	gi|33571383	12	U	antioxidant activity	BP0535	Pu	0.36	5	0.62	8	0.35	6	0.41	6	0.38	10	0.41	5	0.41	8
52	Putative secreted protein	gi|33571833	12	U	transport	BP1047	Pu	0.5	6	0.5	6	0.47	5	0.47	5	0.47	5	0.47	5	0.47	5
53	50S ribosomal protein L22	gi|33564560	12	C	translation	BP3618	rplV	0.42	7	0.49	7	0.49	7	0.46	6	0.39	5	0.4	4	0.48	7
54	Nitrogen regulatory protein	gi|33563736	12	U	transciption	BP2699	glnB	0.71	9	0.65	8	0.52	6	0.52	6	0.75	9	0.46	6	0.57	11
55	Putative cytochrome	gi|33572829	12	U	U	BP2490	Pu	0.38	3	0.58	6	0.47	4	0.38	4	0.38	4	0.38	3	0.57	7
56	Conserved hypothetical protein	gi|33572288	12	U	HP	BP1550	HP	0.61	7	0.61	8	0.61	5	0.61	5	0.52	7	0.53	5	0.52	7
57	30S ribosomal protein S14	gi|33564570	12	C	translation	BP3629	rpsN	0.51	6	0.29	4	0.29	6	0.35	5	0.29	7	0.21	3	0.48	6
58	Putative exported protein	gi|33563511	12	U	transport	BP2125A	Pu	0.73	5	0.38	6	0.37	3	0.38	4	0.37	3	0.24	3	0.37	4
59	50S ribosomal protein L21	gi|33571569	12	C	translation	BP0749	rplU	0.4	4	0.47	5	0.47	4	0.47	5	0.4	4	0.28	4	0.47	5
60	Conserved hypothetical protein	gi|33572071	12	U	HP	BP1304	HP	0.26	2	0.38	3	0.52	4	0.38	3	0.52	6	0.52	4	0.41	3
61	Integration host factor alpha-subunit	gi|33572911	12	C	transcription regulation	BP2572	ihfA	0.34	5	0.42	5	0.42	6	0.32	4	0.26	6	0.32	4	0.42	7
62	Putative cytochrome	gi|33572830	12	U	heme binding	BP2491	Pu	0.53	4	0.51	5	0.63	5	0.46	3	0.5	4	0.46	3	0.51	5
63	Glutaredoxin	gi|33571517	12	U	enzymatic activity	BP0680		0.41	5	0.41	4	0.29	4	0.17	2	0.29	3	0.19	2	0.41	4
64	Putative exported protein	gi|33571808	12	U	U	BP1016	Pu	0.31	4	0.18	2	0.18	2	0.23	3	0.25	3	0.18	2	0.18	2
65	50S ribosomal protein L14	gi|33564567	13	C	translation	BP3626	rplN	0.49	7	0.49	8	0.49	8	0.5	7	0.47	8	0.47	6	0.48	8
66	Putative translational inhibitor	gi|33572343	13	C	translation	BP1611	Pu	0.52	6	0.52	6	0.52	6	0.52	6	0.44	5	0.52	6	0.45	5
67	Conserved hypothetical protein	gi|33564528	13	U	HP	BP3584	HP	0.42	6	0.42	5	0.42	6	0.42	5	0.42	7	0.42	5	0.42	6
68	50S ribosomal protein L18	gi|33564573	13	C	translation	BP3632	rplR	0.43	7	0.43	6	0.43	5	0.44	6	0.44	7	0.43	4	0.63	9
69	50S ribosomal protein L7/L12	gi|33570929	13	C	translation	BP0014	rplL	0.31	6	0.39	7	0.37	7	0.39	7	0.39	6	0.3	5	0.31	4
70	50s ribosomal protein L20	gi|33572914	13	C	translation	BP2575	rplT	0.29	7	0.36	7	0.36	7	0.43	8	0.41	5	0.36	6	0.36	5
71	Putative exported protein	gi|33563926	13	U	U	BP2915	Pu	0.41	6	0.52	8	0.5	10	0.44	8	0.44	6	0.38	6	0.48	7
72	Putative tautomerase	gi|33563455	13	U	metabolism	BP2058	Pu	0.45	4	0.45	4	0.48	5	0.45	4	0.45	5	0.45	4	0.38	5
73	Phosphoribosyl-ATP pyrophosphohydrolase	gi|33564708	13	C	amino acid metabolism	BP3775	hisE	0.5	5	0.45	8	0.44	7	0.38	4	0.43	6	0.35	5	0.44	8
74	Glycine cleavage system H protein	gi|33571083	13	U	enzymatic activity	BP0196	gcvH	0.28	3	0.097	2	0.19	2	0.19	2	0.28	3	0.19	2	0.19	2
75	Conserved hypothetical protein	gi|33572694	13	U	HP	BP2344	HP	0.3	3	0.46	5	0.46	4	0.15	3	0.38	6	0.15	2	0.47	5
76	MttA/Hcf106 family protein	gi|33564709	13	U	metabolism	BP3776		0.37	3	0.6	5	0.6	4	0.16	2	0.36	3	0.37	3	0.6	5
77	Cell division protein FtsB	gi|33572730	13	CM	cell division	BP2385	ftsB	0.41	3	0.35	2	0.35	2	0.1	1^	0.35	2	0.35	2	0.35	2
78	Putative DNA-binding protein (histone)	gi|33563922	14	U	transcription		bph3	0.59	14	0.67	15	0.59	15	0.68	17	0.7	17	0.56	11	0.66	17
79	30S ribosomal protein S8	gi|33564571	14	C	translation	BP3630	rpsH	0.56	8	0.63	9	0.63	10	0.5	9	0.55	9	0.48	6	0.56	11
80	30S ribosomal protein S13	gi|33564580	14	C	translation	BP3639	rpsM	0.55	10	0.52	8	0.56	9	0.64	13	0.57	9	0.52	9	0.57	11
81	30s ribosomal protein s6	gi|33563825	14	C	translation	BP2796	rpsF	0.63	8	0.63	9	0.79	9	0.54	8	0.61	10	0.55	8	0.7	15
82	30s ribosomal protein S9	gi|33563970	14	C	translation	BP2961	rpsI	0.62	5	0.62	5	0.62	5	0.62	5	0.62	6	0.62	6	0.62	6
83	Conserved hypothetical protein	gi|33571016	14	U	U	BP0116	Pu	0.39	6	0.45	6	0.45	5	0.38	6	0.57	6	0.45	5	0.45	5
84	30S ribosomal protein S11	gi|33564581	14	C	translation	BP3640	rpsK	0.55	7	0.47	7	0.53	8	0.53	9	0.47	8	0.53	5	0.45	9
85	Aspartate 1-decarboxylase precursor	gi|33572525	14	C	metabolism	BP1816	panD	0.38	6	0.35	5	0.35	4	0.25	4	0.25	5	0.35	4	0.35	4
86	30S ribosomal protein S12	gi|33564549	14	C	translation	BP3608	rpsL	0.15	3	0.15	3	0.43	7	0.26	3	0.35	6	0.22	3	0.19	4
87	Putative arsenate reductase	gi|33572073	14	C	enzymatic activity	BP1306	arsC	0.33	4	0.29	3	0.33	4	0.33	4	0.29	4	0.29	3	0.33	4
88	50S ribosomal protein L19	gi|33571772	14	C	translation	BP0975	rplS	0.46	6	0.46	6	0.37	5	0.46	6	0.31	5	0.46	6	0.49	8
89	Conserved hypothetical protein	gi|33564198	14	C	stress response	BP3217	HP	0.42	5	0.32	5	0.42	5	0.3	4	0.42	5	0.32	5	0.32	5
90	Conserved hypothetical protein	gi|33572753	14	U	HP	BP2411	HP	0.3	5	0.3	5	0.54	7	0.3	5	0.3	6	0.44	5	0.44	7
91	Thioredoxin 2	gi|33572433	14	C	metabolism	BP1713	trxC	0.52	4	0.39	6	0.52	4	0.45	3	0.52	4	0.29	3	0.52	5
92	[Fe-S] cluster formation/repair protein	gi|33572510	14	C	scaffolding	BP1800	iscU	0.088	3	0.088	2	0.34	5	0.15	3	0.34	6	0.34	5	0.14	4
93	Conserved hypothetical protein	gi|33572662	14	U	HP	BP2312	HP	0.42	5	0.39	4	0.24	3	0.39	4	0.31	3	0.47	5	0.32	3
94	Putative thioredoxin	gi|33572839	14	U	U	BP2500	Pu	0.33	3	0.2	2	0.2	3	0.21	3	0.2	2	0.2	2	0.2	2
95	50S ribosomal protein L17	gi|33564584	15	C	translation	BP3643	rplQ	0.65	13	0.55	11	0.6	13	0.58	11	0.6	16	0.38	5	0.56	11
96	Thioredoxin 1	gi|33572035	15	C	metabolism	BP1263	trxA	0.52	7	0.47	6	0.43	6	0.43	6	0.47	8	0.43	5	0.43	5
97	50S ribosomal protein L11	gi|33570926	15	C	translation	BP0010	rplK	0.38	7	0.38	7	0.52	7	0.38	8	0.27	4	0.32	6	0.38	7
98	50S ribosomal protein L15	gi|33564576	15	C	translation	BP3635	rplO	0.55	8	0.61	8	0.66	9	0.66	9	0.61	11	0.54	7	0.55	9
99	Nucleoside diphosphate kinase	gi|33563581	15	C	nucleotide metabolism	BP2202	ndk	0.22	4	0.43	9	0.43	6	0.21	6	0.5	10	0.18	5	0.48	9
100	Putative lipoprotein	gi|33572903	15	U	U	BP2564	Pu	0.37	6	0.33	5	0.29	4	0.22	4	0.29	4	0.25	4	0.29	4
101	Universal stress family protein	gi|33572079	15	C	stress response	BP1315		0.43	5	0.43	5	0.33	4	0.43	5	0.33	4	0.34	5	0.43	5
102	Conserved hypothetical protein	gi|33571448	15	U	HP	BP0606	HP	0.54	6	0.54	5	0.54	5	0.54	6	0.54	6	0.38	5	0.43	4
103	Ribosome-binding factor A	gi|33572021	15	C	RNA processing	BP1248	rbfA	0.5	6	0.32	5	0.42	5	0.42	4	0.35	4	0.23	4	0.28	4
104	Conserved hypothetical protein	gi|33563882	15	U	HP	BP2865	HP	0.31	4	0.25	4	0.44	5	0.19	4	0.38	5	0.32	5	0.32	5
105	Putative exported protein	gi|33572025	15	U	pathogenesis	BP1252	Pu	0.19	2	0.19	2	0.19	2	0.19	2	0.19	3	0.19	2	0.19	2
106	Pertussis toxin subunit 5 precursor	gi|33564717	15	E	pathogenesis/virulence	BP3786	ptxE	0.2	2	0.2	2	0.2	2	0.2	2	0.2	2	0.2	2	0.075	1^
107	Azurin	gi|33571636	16	P	transport	BP0824		0.47	7	0.37	6	0.37	6	0.37	6	0.37	6	0.33	5	0.37	6
108	50S ribosomal protein L16	gi|33564562	16	C	translation	BP3620	rplP	0.43	6	0.46	8	0.43	6	0.43	7	0.4	6	0.36	4	0.43	8
109	Putative c'cytochrome	gi|33563902	16	P	metabolism	BP2889	Pu	0.3	6	0.3	6	0.3	5	0.28	5	0.38	8	0.42	6	0.34	7
110	50s ribosomal protein L13	gi|33563971	16	C	translation	BP2962	rplM	0.44	11	0.43	10	0.35	10	0.44	10	0.39	7	0.39	7	0.44	9
111	Lipoprotein	gi|33571964	16	U	U	BP1189		0.44	6	0.51	8	0.45	6	0.46	7	0.52	7	0.51	8	0.51	7
112	50s ribosomal protein l9	gi|33563822	16	C	translation	BP2793	rplI	0.48	10	0.45	9	0.4	9	0.48	11	0.48	10	0.45	9	0.45	9
113	N5-carboxyaminoimidazole ribonucleotide mutase	gi|227250388	16	U	nucleotide metabolism	BP1526	purE	0.32	5	0.44	5	0.28	4	0.26	4	0.44	6	0.28	4	0.32	7
114	Nitrogen regulatory IIA protein	gi|33571528	16	C	enzymatic activity	BP0694	rpoP	0.5	8	0.52	9	0.5	7	0.41	7	0.5	8	0.36	7	0.35	8
115	Biotin carboxyl carrier protein of acetyl-CoA carboxylase	gi|33564002	16	U	metabolism	BP2997	fabE	0.46	7	0.52	6	0.4	5	0.23	4	0.23	3	0.23	3	0.23	3
116	Putative TolR-like translocation protein	gi|33564309	16	U	transport	BP3345	Pu	0.41	7	0.32	6	0.4	7	0.26	4	0.35	6	0.32	5	0.39	6
117	Deoxyuridine 5'-triphosphate nucleotidohydrolase	gi|33572917	16	U	nucleotide metabolism	BP2578	dut	0.25	3	0.25	3	0.25	3	0.25	3	0.27	4	0.25	3	0.25	3
118	Putative exported protein	gi|33563526	16	U	U	BP2141	Pu	0.32	3	0.32	5	0.32	4	0.32	4	0.32	4	0.32	4	0.32	4
119	Conserved hypothetical protein	gi|33572549	16	U	HP	BP1843	HP	0.55	6	0.29	5	0.52	5	0.43	4	0.52	5	0.57	6	0.46	5
120	Putative transcriptional regulator	gi|33571564	16	U	transciption	BP0744	Pu	0.29	3	0.18	2	0.23	5	0.29	3	0.26	4	0.23	2	0.37	4
121	Sec-independent protein translocase protein	gi|33564711	16	CM	transport	BP3778	tatB	0.34	4	0.29	2	0.29	2	0.29	2	0.29	2	0.29	3	0.35	3
122	Putative exported protein	gi|33571408	17	U	U	BP0562	Pu	0.74	10	0.77	11	0.8	11	0.77	12	0.69	12	0.66	9	0.7	12
123	Histone protein	gi|33563991	17	C	DNA synthesis	BP2985	bpH1	0.21	5	0.21	6	0.21	4	0.21	4	0.26	6	0.21	6	0.26	6
124	ATP synthase B chain	gi|33564257	17	CM	transport	BP3284	atpF	0.53	11	0.49	12	0.55	11	0.49	10	0.5	12	0.49	7	0.51	14
125	Putative lipoprotein	gi|33563998	17	OM	U	BP2992	pcp	0.59	6	0.59	6	0.49	6	0.59	6	0.59	7	0.59	6	0.46	6
126	Pertussis toxin subunit 4 precursor	gi|33564716	17	E/CM	virulence	BP3785	ptxD	0.32	4	0.38	5	0.38	5	0.32	4	0.39	7	0.32	6	0.38	6
127	Conserved hypothetical protein	gi|33563589	17	U	HP	BP2402	HP	0.33	6	0.36	8	0.32	6	0.32	6	0.33	9	0.33	7	0.33	9
128	Putative superoxide dismutase	gi|33563462	17	P	metabolism/anti-toxicity	BP2067	Pu	0.39	6	0.31	6	0.51	9	0.56	8	0.53	15	0.28	6	0.55	8
129	Putative exported protein	gi|33563532	17	U	transport	BP2147	Pu	0.19	2	0.59	8	0.62	8	0.3	3	0.53	9	0.41	5	0.62	9
130	N utilization substance protein B	gi|33564436	17	U	transciption	BP3486	nusB	0.38	8	0.47	9	0.44	7	0.38	7	0.38	9	0.38	6	0.47	11
131	Transcription elongation factor	gi|29603208	17	C	transcription	BP2267	greA	0.32	4	0.47	7	0.32	5	0.24	4	0.3	5	0.37	5	0.32	4
132	Conserved hypothetical protein	gi|33571870	17	U	metabolism	BP1087	HP	0.31	3	0.31	3	0.31	3	0.31	3	0.31	3	0.31	3	0.31	3
133	(3R)-hydroxymyristol-[acyl carrier protein] dehydratase	gi|33572174	17	C	lipid metabolism	BP1430	fabZ	0.3	5	0.3	4	0.28	5	0.24	3	0.24	4	0.3	5	0.16	2
134	Putative cytidylyltransferase	gi|33564543	17	U	metabolism	BP3602	Pu	0.3	4	0.34	5	0.34	5	0.29	5	0.24	4	0.35	4	0.23	3
135	NADH-ubiquinone oxidoreductase, 20 kDa subunit	gi|33571652	17	CM	transport	BP0842	nuoB	0.16	5	0.22	3	0.22	4	0.22	4	0.16	4	0.22	3	0.15	4
136	2C-methyl-D-erythritol 2,4-cyclodiphosphate synthase	gi|33571676	17	C	metabolism	BP0866	ispF	0.18	2	0.2	3	0.32	4	0.26	3	0.2	4	0.18	2	0.2	4
137	Conserved hypothetical protein	gi|33571851	17	U	HP	BP1066	HP	0.1	2	0.18	4	0.18	2	0.18	2	0.18	3	0.18	2	0.1	2
138	Conserved hypothetical protein	gi|33571979	17	U	HP	BP1205	HP	0.15	2	0.18	3	0.25	3	0.15	3	0.18	3	0.18	3	0.18	3
139	Alkyl hydroperoxide reductase	gi|33564497	18	U	enzymatic activity	BP3551	ahpD	0.74	18	0.72	23	0.7	18	0.65	16	0.69	19	0.66	15	0.65	17
140	Putative peptidoglycan-associated lipoprotein	gi|33564306	18	CM	Pu	BP3342	Pu	0.76	14	0.72	13	0.76	13	0.71	15	0.71	14	0.7	12	0.65	15
141	Single-strand binding protein	gi|33564602	18	U	DNA replication	BP3662	ssb	0.76	14	0.63	11	0.66	13	0.66	12	0.66	11	0.63	15	0.63	11
142	30S ribosomal protein S7	gi|33564550	18	C	translation	BP3609	rpsG	0.53	10	0.58	11	0.54	11	0.53	13	0.54	12	0.53	10	0.54	13
143	30S ribosomal protein S5	gi|33564574	18	C	translation	BP3633	rpsE	0.5	9	0.56	11	0.52	9	0.56	10	0.6	12	0.48	7	0.56	14
144	Putative dnaK suppressor protein	gi|33564086	18	C	binding	BP3085	dksA	0.49	5	0.6	8	0.51	7	0.34	7	0.55	9	0.55	7	0.53	8
145	Bacterioferritin	gi|33571063	18	C	transport	BP0174	bfr	0.41	7	0.46	9	0.46	10	0.41	8	0.46	8	0.41	6	0.46	12
146	50S ribosomal protein L10	gi|33570928	18	C	translation	BP0013	rplJ	0.32	6	0.36	7	0.3	7	0.34	6	0.65	12	0.34	6	0.75	12
147	Conserved hypothetical protein	gi|33563927	18	C	U	BP2916	Pu	0.44	11	0.39	12	0.44	14	0.34	13	0.49	14	0.44	13	0.39	10
148	Respiratory-chain NADH dehydrogenase I, 24 kDa subunit	gi|33571655	18	CM/C	metabolism	BP0845	nuoE	0.27	5	0.27	5	0.2	3	0.2	3	0.27	4	0.2	4	0.23	3
149	AhpC/TSA-family protein	gi|33563752	18	U	energy metabolism	BP2715		0.14	2	0.14	2	0.28	3	0.14	3	0.14	2	0.28	3	0.22	3
150	Conserved hypothetical protein	gi|33563960	18	C	transcription	BP2951	nrdR	0.13	3	0.21	5	0.15	4	0.13	4	0.29	5	0.29	6	0.29	5
151	Putative membrane protein	gi|33563579	18	U	U	BP2200	Pu	0.38	4	0.33	4	0.44	4	0.38	4	0.38	4	0.38	4	0.33	3
152	AsnC-family transcriptional regulator	gi|33571503	18	C	transcriptional regulation	BP0667	asnC	0.2	4	0.21	5	0.16	3	0.099	1^	0.099	2	0.21	3	0.099	2
153	Putative DNA-binding protein	gi|33572926	18	U	DNA binding	BP2589	Pu	0.092	2	0.21	5	0.13	3	0.14	2	0.14	3	0.17	2	0.18	3
154	Putative exported protein	gi|33571091	19	U	transport	BP0205	Pu	0.74	20	0.78	21	0.74	19	0.78	24	0.78	28	0.74	20	0.73	24
155	Putative DNA-binding protein	gi|33572348	19	U	DNA replication	BP1616	dps	0.52	11	0.53	11	0.52	9	0.52	9	0.6	14	0.52	9	0.61	19
156	Peptidyl-prolyl cis-trans isomerase B	gi|33572596	19	C	protein folding	BP1906	ppiB	0.64	17	0.64	19	0.6	15	0.57	15	0.63	15	0.63	15	0.64	17
157	Putative membrane protein	gi|33564626	19	U	metabolism	BP3689	Pu	0.57	16	0.54	12	0.6	14	0.56	10	0.56	15	0.49	12	0.6	16
158	50S ribosomal protein L6	gi|33564572	19	C	translation	BP3631	rplF	0.54	16	0.73	16	0.71	16	0.71	14	0.64	14	0.73	14	0.74	16
159	Translation initiation factor IF-3	gi|33572236	19	C	translation	BP1498	infC	0.56	10	0.43	8	0.37	7	0.37	7	0.42	8	0.37	6	0.43	9
160	Protein-export protein	gi|33571446	19	C	transport	BP0604	secB	0.62	7	0.62	5	0.62	5	0.62	6	0.5	5	0.46	5	0.62	5
161	ATP synthase delta chain	gi|33564258	19	CM	transport	BP3285	atpH	0.36	8	0.46	9	0.53	9	0.37	8	0.32	6	0.41	7	0.52	10
162	Phosphopantetheine adenylyltransferase	gi|33564425	19	C	enzymatic activity	BP3471	coaD	0.61	10	0.46	9	0.61	8	0.56	10	0.57	9	0.49	9	0.51	8
163	Putative exported protein	gi|33571929	19	U	U	BP1152	Pu	0.29	3	0.33	7	0.29	3	0.23	3	0.29	4	0.23	2	0.41	7
164	NADH-ubiquinone oxidoreductase, chain I	gi|33571659	19	CM	metabolism	BP0849	nuoI	0.099	3	0.19	4	0.14	3	0.14	3	0.15	4	0.14	4	0.099	3
165	Putative bacterioferritin comigratory protein	gi|33572074	19		antioxidant activity	BP1307	Pu	0.24	4	0.18	4	0.31	5	0.31	4	0.31	6	0.24	5	0.31	5
166	Putative lipoprotein	gi|33571065	19	U	U	BP0177	Pu	0.15	2	0.18	2	0.15	2	0.18	3	0.063	1^	0.27	3	0.27	3
167	Conserved hypothetical protein	gi|33572059	19	U	U	BP1291	HP	0.15	2	0.15	2	0.18	3	0.15	2	0.15	2	0.15	2	0.15	2
168	50S ribosomal protein L5	gi|33564569	20	C	translation	BP3628	rplE	0.6	16	0.55	16	0.49	12	0.54	16	0.47	12	0.5	13	0.5	13
169	Putative GrpE chaperone	gi|33572840	20	C	protein folding/stress response	BP2501	grpE	0.84	15	0.82	16	0.82	14	0.82	12	0.6	13	0.55	9	0.82	21
170	Inorganic pyrophosphatase	gi|33572872	20	C	metabolism	BP2533	ppa	0.51	10	0.46	10	0.51	10	0.48	10	0.44	9	0.44	9	0.46	13
171	conserved hypothetical protein	gi|33564398	20	U	U	BP3441	HP	0.66	11	0.59	10	0.52	9	0.52	8	0.59	10	0.59	9	0.54	11
172	outer membrane lipoprotein	gi|33572847	20	OM	adhesion/transport	BP2508	omlA	0.62	8	0.6	7	0.63	9	0.69	10	0.63	8	0.6	10	0.54	9
173	putative exported protein	gi|33572544	20	U	U	BP1838	Pu	0.22	4	0.41	9	0.42	8	0.37	7	0.42	10	0.3	8	0.26	7
174	transcription antitermination protein NusG	gi|33570925	20	C	transcription	BP0009	nusG	0.6	10	0.58	10	0.52	9	0.54	9	0.55	10	0.52	8	0.42	9
175	putative transferase	gi|33563566	20	C	enzymatic activity	BP2187	Pu	0.34	5	0.53	6	0.41	5	0.41	6	0.36	8	0.41	5	0.52	7
176	putative chromate reductase	gi|33572300	20	C	U	BP1563	Pu	0.31	5	0.53	8	0.36	6	0.35	4	0.45	9	0.43	4	0.35	7
177	polypeptide deformylase	gi|33571399	20	C	translation	BP0039	def1	0.29	6	0.35	4	0.29	4	0.43	6	0.35	4	0.29	4	0.22	3
178	putative lipoprotein	gi|33571608	20	U	U	BP0793	Pu	0.26	3	0.22	3	0.26	4	0.14	2	0.22	3	0.14	2	0.14	2
179	Outer membrane protein A precursor	gi|33571744	21	OM	transport	BP0943	ompA	0.72	18	0.55	18	0.56	19	0.56	16	0.56	26	0.5	13	0.6	26
180	Putative outer membrane protein	gi|33572172	21	P	Protein processing	BP1428	Pu	0.55	16	0.55	18	0.51	17	0.5	13	0.57	23	0.47	15	0.74	33
181	Superoxide dismutase	gi|33563794	21	P	metabolism/anti-toxicity	BP2761	sodB	0.78	14	0.76	11	0.76	12	0.72	10	0.76	13	0.73	12	0.73	12
182	Ribosome recycling factor	gi|33572166	21	C	translation	BP1422	frr	0.48	9	0.48	9	0.46	9	0.46	12	0.55	16	0.4	10	0.46	14
183	SCO1/SenC family protein	gi|33564669	21	U	U	BP3734		0.31	8	0.43	8	0.44	9	0.44	8	0.38	8	0.37	5	0.38	9
184	Deoxycytidine triphosphate deaminase	gi|33571073	21	C	nucleotide metabolism	BP0185	dcd	0.24	5	0.24	4	0.24	4	0.23	4	0.24	5	0.26	4	0.24	4
185	Putative exported protein	gi|33571558	21	C	transport	BP0735	Pu	0.36	6	0.41	8	0.33	6	0.33	5	0.27	6	0.22	4	0.34	6
186	Conserved hypothetical protein	gi|33571864	21	C	HP	BP1079	HP	0.2	4	0.09	2	0.27	6	0.23	5	0.2	4	0.09	2	0.16	4
187	Probable hydrolase	gi|33571532	21	C	lipid metabolism	BP0700	Pu	0.51	5	0.49	7	0.67	7	0.33	4	0.4	7	0.31	6	0.32	4
188	Putative elongation factor P	gi|33563411	21	C	translation	BP2010	efp	0.22	4	0.21	3	0.21	3	0.22	4	0.15	2	0.15	3	0.21	3
189	Conserved hypothetical protein	gi|33564288	21	C	energy transport	BP3320	HP	0.39	6	0.27	6	0.3	7	0.26	6	0.26	5	0.21	3	0.24	5
190	Conserved hypothetical protein	gi|33572786	21	C	HP	BP2446	HP	0.21	3	0.21	5	0.15	4	0.21	3	0.21	4	0.21	3	0.15	3
191	Peptidyl-tRNA hydrolase	gi|33564118	21	C	translation	BP3123	pth	0.37	7	0.21	5	0.33	7	0.17	2	0.25	3	0.26	4	0.31	6
192	Maf-like protein	gi|33572787	21	C	U	BP2447		0.32	4	0.33	6	0.27	6	0.24	4	0.31	6	0.27	5	0.27	5
193	Putative outer membrane lipoprotein	gi|33564122	21	OM	transport	BP3127	lolB	0.49	6	0.19	4	0.25	3	0.19	3	0.37	5	0.29	4	0.12	3
194	Putative uncharacterized protein BP2703	gi|33563740	21	U	enzymatic activity	BP2703	Pu	0.19	3	0.13	3	0.13	3	0.13	3	0.077	1^	0.13	3	0.13	2
195	Serotype 3 fimbrial subunit precursor	gi|33572304	22	E	adhesion	BP1568	fim3	0.28	4	0.49	11	0.48	9	0.5	13	0.44	9	0.47	12	0.49	14
196	Imidazoleglycerol-phosphate dehydratase	gi|33564703	22	C	amino acid metabolism	BP3770	hisB	0.4	8	0.37	9	0.43	9	0.26	5	0.41	10	0.48	8	0.3	6
197	Conserved hypothetical protein	gi|33571928	22	U	U	BP1151	HP	0.51	7	0.51	7	0.51	7	0.51	7	0.51	7	0.51	7	0.51	8
198	50S ribosomal protein L25	gi|33564119	22	C	translation	BP3124	rplY	0.51	8	0.6	10	0.52	8	0.51	8	0.31	5	0.55	9	0.47	8
199	Putative lipoprotein	gi|33563466	22	U	U	BP2072	Pu	0.44	7	0.53	7	0.5	7	0.48	8	0.58	10	0.53	8	0.48	6
200	Putative exported protein	gi|33564667	22	OM	transport	BP3732	Pu	0.48	6	0.48	5	0.48	6	0.34	5	0.48	9	0.37	6	0.48	6
201	Putative exported protein	gi|33571530	22	U	transport	BP0698	Pu	0.37	6	0.42	7	0.42	7	0.36	7	0.37	8	0.41	6	0.41	7
202	Outer-membrane lipoprotein carrier protein	gi|33572811	22	P	transport	BP2472	lolA	0.43	8	0.46	7	0.47	7	0.33	4	0.39	6	0.46	6	0.47	7
203	Putative exported protein	gi|33572442	22	U	transport	BP1723	Pu	0.23	3	0.33	5	0.43	8	0.43	9	0.27	5	0.27	5	0.34	7
204	RNA polymerase sigma factor brpL	gi|29603240	22	C	transcription	BP2234	brpL	0.23	3	0.37	5	0.31	4	0.35	5	0.23	3	0.31	4	0.37	5
205	Conserved hypothetical protein	gi|33572294	22	C	HP	BP1556	HP	0.2	5	0.25	4	0.19	3	0.072	1^	0.12	2	0.12	2	0.072	1^
206	Virulence factors transcription regulator	gi|33572574	23	C	transcription/virulence	BP1878	bvgA	0.73	20	0.78	18	0.76	16	0.76	15	0.78	20	0.76	16	0.76	15
207	50S ribosomal protein L4	gi|33564556	23	C	translation	BP3614	rplD	0.63	13	0.61	13	0.6	12	0.52	10	0.52	11	0.46	10	0.6	11
208	Thiol:disulfide interchange protein DsbA precursor	gi|33571013	23	P	pertussis toxin assembly	BP0113	dsbA	0.56	9	0.56	12	0.56	10	0.56	10	0.56	7	0.66	16	0.55	12
209	30S ribosomal protein S4	gi|33564582	23	C	translation	BP3641	rpsD	0.51	12	0.55	13	0.48	12	0.48	11	0.44	9	0.32	8	0.48	13
210	Putative exported protein	gi|33564696	23	U	transport	BP3761	Pu	0.42	8	0.54	10	0.54	10	0.54	9	0.54	12	0.49	7	0.49	10
211	Putative exported protein	gi|33571058	23	U	transport	BP0169	Pu	0.55	12	0.59	13	0.56	12	0.53	12	0.61	11	0.54	10	0.42	9
212	Putative membrane protein	gi|33563576	23	U	binding	BP2197	Pu	0.51	9	0.51	9	0.5	9	0.49	10	0.46	9	0.46	7	0.51	9
213	Two-component response regulator	gi|33571785	23	C	transcription	BP0991		0.46	8	0.5	11	0.44	9	0.39	8	0.5	8	0.46	8	0.4	8
214	Ubiquinol-cytochrome C reductase iron-sulfur subunit	gi|33571155	23	C/CM	energy transport	BP0277	petA	0.48	7	0.45	6	0.45	5	0.19	2	0.45	5	0.45	5	0.34	4
215	Putative membrane protein	gi|33564199	23	CM	U	BP3218	Pu	0.49	8	0.5	9	0.47	8	0.4	8	0.5	11	0.33	6	0.58	11
216	Guanylate kinase	gi|33572313	23	C	nucleotide metabolism	BP1578	gmk	0.48	7	0.41	6	0.37	6	0.36	5	0.3	5	0.4	6	0.37	7
217	Conserved hypothetical protein	gi|33563904	23	U	HP	BP2891	HP	0.31	5	0.27	6	0.34	5	0.28	6	0.34	5	0.23	5	0.34	6
218	Putative biopolymer transport protein	gi|33563797	23	CM	transport	BP2764	Pu	0.25	5	0.21	4	0.21	4	0.16	5	0.21	5	0.25	5	0.14	3
219	Orotate phosphoribosyltransferase	gi|33571241	23	C	nucleotide metabolism	BP0370	pyrE	0.33	7	0.26	6	0.31	6	0.26	5	0.36	6	0.35	7	0.29	6
220	Lipoprotein	gi|33563783	23	U	U	BP2750	Pu	0.26	5	0.19	5	0.31	8	0.31	7	0.31	6	0.31	5	0.39	8
221	Conserved hypothetical protein	gi|33563974	23	U	U	BP2965	Pu	0.2	4	0.25	6	0.36	7	0.2	5	0.15	4	0.2	4	0.36	10
222	Uracil phosphoribosyltransferase	gi|33571838	23	C	nucleotide metabolism	BP1052	upp	0.23	4	0.36	6	0.36	5	0.42	7	0.33	5	0.33	6	0.3	4
223	Glutathione S-transferase	gi|33572391	23	CM/P	enzymatic activity	BP1664	gst	0.16	5	0.27	5	0.17	5	0.11	2	0.17	5	0.11	2	0.11	3
224	Ribosomal RNA large subunit methyltransferase j	gi|33571863	23	C	RNA processing	BP1078	rlmE	0.34	10	0.21	4	0.2	6	0.2	6	0.062	3	0.14	4	0.15	6
225	Thymidylate kinase	gi|33572553	23	C	metabolism	BP1847	tmk	0.12	2	0.28	7	0.23	6	0.12	4	0.15	5	0.14	4	0.2	4
226	Putative dephospho-CoA kinase	gi|33564747	23	C	metabolism	BP3817	coaE	0.23	4	0.23	4	0.23	4	0.16	2	0.16	3	0.23	3	0.21	3
227	Putative GTP-binding protein	gi|33564589	23	C	cell division	BP3649	engB	0.26	3	0.17	2	0.17	2	0.17	2	0.17	2	0.17	2	0.17	3
228	Antioxidant protein	gi|33571765	24	C	Antioxidant activity	BP0965		0.69	16	0.7	21	0.66	17	0.66	18	0.67	21	0.66	17	0.67	21
229	50S ribosomal protein L1	gi|33570927	24	C	translation	BP0011	rplA	0.59	15	0.59	15	0.59	14	0.57	14	0.51	14	0.56	12	0.56	16
230	Stringent starvation protein A	gi|33571152	24	C	cell growth	BP0274	sspA	0.44	8	0.57	14	0.47	12	0.45	11	0.46	12	0.45	11	0.41	9
231	Conserved hypothetical protein	gi|33563962	24	U	HP	BP2953	HP	0.48	8	0.41	8	0.56	9	0.28	6	0.43	10	0.29	6	0.41	7
232	ATP-dependent Clp protease proteolytic subunit	gi|33572490	24	C	protein processing	BP1775	clpP	0.29	6	0.33	8	0.33	8	0.33	5	0.36	8	0.29	5	0.29	5
233	Adenylate kinase	gi|33563802	24	C	nucleotide metabolism	BP2769	adk	0.56	10	0.5	10	0.49	8	0.4	7	0.36	6	0.3	4	0.52	12
234	3-isopropylmalate dehydratase small subunit	gi|33572221	24	C	amino acid metabolism	BP1482	leuD2	0.2	7	0.38	10	0.43	9	0.44	9	0.32	7	0.37	7	0.46	9
235	rplC gene product	gi|161610757	24	C	translation	BP3613	rplC	0.29	7	0.29	6	0.29	5	0.34	8	0.21	6	0.29	5	0.29	7
236	Putative ATP phosphoribosyltransferase	gi|33564700	24	C	amino acid metabolism	BP3767	hisG	0.37	8	0.37	7	0.43	8	0.22	3	0.37	6	0.42	8	0.48	10
237	Respiratory-chain NADH dehydrogenase, 30 kDa subunit	gi|33571653	24	C	transport	BP0843	nuoC	0.2	4	0.32	8	0.25	6	0.32	6	0.25	5	0.32	5	0.25	6
238	Conserved hypothetical protein	gi|33572157	24	C	HP	BP1413	HP	0.31	5	0.32	6	0.31	7	0.25	5	0.31	6	0.28	5	0.32	6
239	3-oxoadipate CoA-transferase subunit A	gi|33571107	24	C	metabolism	BP0221	catI	0.38	10	0.39	6	0.36	7	0.3	5	0.36	6	0.44	8	0.2	4
240	Pyridoxamine 5'-phosphate oxidase	gi|33564229	24	C	metabolism	BP3251	pdxH	0.36	6	0.28	6	0.28	5	0.28	5	0.36	6	0.28	4	0.23	4
241	Putative lipoprotein	gi|33563441	24	U	membrane biogenesis	BP2043	Pu	0.22	6	0.27	8	0.17	6	0.26	7	0.34	7	0.23	5	0.26	4
242	Cell division ATP-binding protein	gi|33564762	24	CM	cell division	BP3832	ftsE	0.34	5	0.3	10	0.25	5	0.25	4	0.24	6	0.31	4	0.19	4
243	Probable phosphoglycerate mutase 2	gi|33572198	24	C	enzymatic activity	BP1455	gpmB	0.37	8	0.29	9	0.24	7	0.23	5	0.26	7	0.34	7	0.15	4
244	Putative carbonic anhydrase	gi|33564382	24	C	enzymatic activity	BP3425	Pu	0.31	10	0.27	8	0.23	7	0.14	6	0.23	4	0.22	6	0.37	9
245	Amidotransferase	gi|33564704	24	C	amino acid metabolism	BP3771	hisH	0.24	4	0.3	5	0.21	4	0.11	3	0.29	4	0.13	3	0.24	4
246	Conserved hypothetical protein	gi|33564666	24	U	HP	BP3731	HP	0.21	2	0.1	2	0.19	3	0.072	1^	0.22	3	0.13	4	0.19	3
247	Conserved hypothetical protein	gi|33564147	24	U	metabolism	BP3152	coq7	0.18	3	0.22	4	0.27	5	0.18	4	0.16	5	0.18	3	0.27	4
248	Probable hydrolase	gi|33571332	24	U	enzymatic activity	BP0478	Pr	0.12	2	0.17	3	0.17	3	0.12	2	0.17	3	0.12	2	0.12	2
249	Putative GntR-family transcriptional regulator	gi|33571290	24	U	transcription	BP0428	Pu	0.15	6	0.27	6	0.11	3	0.15	3	0.16	6	0.18	3	0.16	3
250	Response regulator protein	gi|33564480	24	U	transcriptional regulation	BP3534	basR	0.25	3	0.25	5	0.18	4	0.26	4	0.2	2	0.26	4	0.2	2
251	Putative uncharacterized protein	gi|33563539	24	U	U	BP2156	Pu	0.2	4	0.14	4	0.14	3	0.13	2	0.14	2	0.074	2	0.079	3
252	Probable carboxylesterase	gi|33563975	24	U	enzymatic activity	BP2966	Pu	0.2	3	0.2	3	0.25	4	0.11	4	0.25	3	0.2	3	0.2	3
253	Putative short-chain dehydrogenase	gi|33563863	25	C	metabolism	BP2841	Pu	0.31	9	0.44	11	0.34	9	0.34	9	0.31	9	0.34	12	0.34	8
254	Putative periplasmic protein	gi|33564305	25	U	U	BP3341	Pu	0.5	9	0.58	11	0.49	8	0.57	8	0.52	12	0.52	8	0.58	10
255	Putative exported protein	gi|33571257	25	P	transport	BP0387	Pu	0.57	12	0.41	7	0.45	8	0.42	8	0.66	11	0.45	9	0.43	8
256	Putative TolQ-like translocation protein	gi|33564310	25	CM	transport	BP3346	Pu	0.26	8	0.27	11	0.25	8	0.25	8	0.26	7	0.25	9	0.25	5
257	Conserved hypothetical protein	gi|33572871	25	C	HP	BP2532	HP	0.21	4	0.3	5	0.3	5	0.17	3	0.21	4	0.21	4	0.17	3
258	Putative two-component response regulator	gi|33571418	25	C	transcriptional regulation	BP0572	Pu	0.35	5	0.41	8	0.31	7	0.26	4	0.32	7	0.17	4	0.26	4
259	Putative oxidoreductase	gi|33563763	25	C	binding	BP2726	Pu	0.38	9	0.24	5	0.26	5	0.19	5	0.27	7	0.2	4	0.28	6
260	Pertussis toxin subunit 3 precursor	gi|33564718	25	E	pathogenesis/virulence	BP3787	ptxC	0.097	2	0.15	3	0.097	2	0.18	6	0.17	4	0.25	6	0.097	2
261	Conserved hypothetical protein	gi|33564475	25	C	enzymatic activity	BP3529	HP	0.35	7	0.37	7	0.28	5	0.31	6	0.15	3	0.23	4	0.31	5
262	Putative protein-L-isoaspartate O-methyltransferase	gi|33564542	25	C	enzymatic activity	BP3599	Pu	0.29	5	0.21	4	0.25	5	0.29	5	0.25	5	0.25	4	0.21	5
263	Conserved hypothetical protein	gi|33564076	25	U	U	BP3075	Pu	0.11	2	0.078	1^	0.078	1^	0.078	1^	0.078	1^	0.078	1^	0.078	1^
264	Conserved hypothetical protein	gi|33571124	25	C	DNA replication	BP0241	HP	0.15	5	0.2	6	0.24	6	0.099	4	0.22	5	0.13	4	0.31	7
265	Pertussis toxin subunit 2 precursor	gi|33564715	25	E	pathogenesis/virulence	BP3784	ptxB	0.044	1^	0.12	2	0.12	2	0.12	2	0.16	2	0.16	2	0.12	2
266	Thiopurine S-methyltransferase	gi|33571683	25	C	enzymatic activity	BP0873	tpm	0.13	3	0.24	6	0.12	3	0.13	3	0.041	1^	0.24	4	0.15	4
267	Glucose inhibited division protein B	gi|33570919	25	C	RNA processing	BP0002	rsmG	0.12	3	0.17	4	0.15	4	0.1	3	0.12	4	0.14	3	0.14	3
268	TetR-family transcriptional regulator	gi|33571976	25	U	transcription	BP1202	tetR	0.23	3	0.23	3	0.16	2	0.16	2	0.16	2	0.23	3	0.091	2
269	Conserved hypothetical protein	gi|33571925	25	U	HP	BP1148	HP	0.12	2	0.18	3	0.18	4	0.18	3	0.12	2	0.12	3	0.12	2
270	Chaperone protein	gi|33572576	26	P	metabolism	BP1881	fimB	0.41	9	0.6	13	0.47	11	0.45	8	0.47	10	0.39	10	0.51	14
271	Hypothetical protein BP3819	gi|33564749	26	U	HP	BP3819	HP	0.41	10	0.41	8	0.41	7	0.41	8	0.41	8	0.34	9	0.43	9
272	Putative glutathione transferase	gi|33572068	26	C	metabolism	BP1300	Pu	0.45	12	0.45	13	0.61	16	0.33	8	0.61	15	0.49	10	0.46	13
273	Probable short-chain dehydrogenase	gi|33563803	26	C	metabolism	BP2770	Pu	0.6	12	0.48	9	0.41	9	0.46	8	0.49	9	0.49	9	0.49	9
274	Putative inner membrane protein	gi|33564293	26	U	U	BP3326	Pu	0.48	12	0.57	13	0.53	12	0.51	12	0.54	11	0.36	9	0.57	14
275	Histidine biosynthesis protein	gi|33564705	26	C	amino acid metabolism	BP3772	hisA	0.44	10	0.45	10	0.44	9	0.36	8	0.36	7	0.44	11	0.37	7
276	Putative membrane protein	gi|33571842	26	U	U	BP1056	Pu	0.28	9	0.32	12	0.42	13	0.29	10	0.25	9	0.21	6	0.29	10
277	Triosephosphate isomerase	gi|33571616	26	C	carbohydrate metabolism	BP0801	tpiA	0.33	9	0.38	10	0.37	8	0.3	8	0.4	10	0.27	7	0.26	7
278	GntR-family transcription regulator	gi|33571228	26	C	transcription regulation	BP0356		0.37	9	0.32	10	0.37	10	0.23	4	0.15	3	0.18	4	0.35	10
279	Uridylate kinase	gi|33572165	26	C	nucleotide metabolism	BP1421	pyrH	0.35	6	0.35	6	0.35	6	0.27	4	0.37	7	0.35	6	0.31	5
280	Two component response regulator	gi|33564202	26	C	transcriptional regulation	BP3222	ompR	0.26	6	0.4	10	0.29	7	0.22	6	0.19	5	0.21	5	0.26	9
281	Type IV secretion system protein PtlE	gi|33564724	26	CM	pertussis toxin secretion	BP3793	ptlE	0.13	4	0.39	9	0.41	8	0.34	7	0.24	5	0.4	8	0.35	6
282	Probable short chain dehydrogenase	gi|33571885	26	U	metabolism	BP1103	Pu	0.32	8	0.25	6	0.24	9	0.3	5	0.25	8	0.21	4	0.25	7
283	Hypothetical protein BP3013	gi|33564018	26	C	HP	BP3013	HP	0.29	4	0.34	7	0.31	7	0.24	4	0.34	5	0.17	2	0.29	5
284	Putative toxin	gi|33572024	26	U	pathogenesis	BP1251	Pu	0.16	2	0.27	4	0.3	5	0.27	4	0.27	3	0.27	3	0.3	6
285	3-oxoacyl-[acyl-carrier protein] reductase	gi|33572781	26	C	metabolism	BP2441	fabG	0.41	5	0.34	4	0.2	3	0.34	4	0.37	5	0.2	2	0.34	5
286	Ribulose-phosphate 3-epimerase	gi|33564241	26	U	metabolism	BP3266	rpe	0.22	3	0.22	3	0.28	4	0.22	3	0.22	3	0.22	3	0.22	3
287	Putative ABC transport protein, ATP-binding component	gi|33563776	26	U	metabolism	BP2743	Pu	0.18	6	0.18	6	0.11	3	0.11	6	0.12	4	0.07	3	0.037	2
288	Acetoacetyl-CoA reductase	gi|33571927	26	C	metabolism	BP1150	phbB	0.38	9	0.11	2	0.13	2	0.33	8	0.27	5	0.38	6	0.25	6
289	Electron transfer flavoprotein beta-subunit	gi|33571762	27	U	electron transport	BP0961	etfB	0.57	16	0.53	16	0.54	16	0.47	15	0.54	16	0.51	16	0.5	14
290	Glutamine-binding periplasmic protein precursor	gi|33572308	27	P	transport	BP1573	glnH	0.56	14	0.64	16	0.61	16	0.61	15	0.6	15	0.62	14	0.6	21
291	Succinate dehydrogenase iron-sulfur protein	gi|33572708	27	C/CM	metabolism	BP2360	sdhB	0.35	12	0.36	13	0.34	13	0.27	8	0.27	11	0.34	10	0.36	13
292	Putative polysaccharide deacetylase	gi|33572676	27	C	carbohydrate metabolism	BP2326	Pu	0.28	6	0.28	5	0.23	5	0.21	5	0.17	4	0.16	3	0.28	5
293	Putative oxidoreductase	gi|33572793	27	C	metabolism	BP2454	Pu	0.25	6	0.13	3	0.18	5	0.13	5	0.25	7	0.19	6	0.16	4
294	Putative haloacid-type dehydrogenase	gi|33563418	27	C	enzymatic activity	BP2017	Pu	0.25	6	0.27	5	0.17	3	0.13	2	0.18	4	0.12	4	0.17	3
295	UDP-2,3-diacylglucosamine hydrolase	gi|33572595	27	C	lipid metabolism	BP1905	lpxH	0.18	5	0.25	9	0.14	6	0.088	4	0.18	5	0.12	3	0.11	5
296	Glycerophosphoryl diester phosphodiesterase	gi|33572450	27	C	lipid metabolism	BP1731	ugpQ	0.15	6	0.15	7	0.088	3	0.15	3	0.22	6	0.15	4	0.12	3
297	Putative lipoprotein	gi|33563899	27	U	U	BP2886	Pu	0.24	5	0.32	5	0.22	4	0.11	2	0.23	5	0.16	3	0.29	6
298	3-deoxy-manno-octulosonate cytidylyltransferase	gi|33563801	27	C	membrane biogenesis	BP2768	kdsB	0.3	7	0.18	5	0.18	4	0.098	2	0.1	2	0.13	3	0.18	4
299	Pyridoxal phosphate biosynthetic protein	gi|33563471	27	C	metabolism	BP2078	pdxJ	0.26	5	0.19	5	0.18	4	0.12	2	0.16	3	0.16	4	0.18	4
300	GntR family transcriptional regulator	gi|33564407	27	C	transcription	BP3452	gntR	0.2	4	0.19	6	0.12	2	0.17	5	0.064	1^	0.16	4	0.12	2
301	Probable acyltransferase	gi|33570948	27	U	enzymatic activity	BP0036	Pu	0.21	5	0.31	6	0.31	7	0.17	4	0.21	3	0.079	2	0.17	3
302	Putative oxidoreductase	gi|33572316	27	C	enzymatic activity	BP1581	Pu	0.17	4	0.051	1^	0.051	1^	0.17	3	0.16	3	0.11	2	0.11	2
303	Putative IclR-family regulatory protein	gi|33563690	27	U	transcriptional regulation	BP2645	Pu	0.17	6	0.2	5	0.13	3	0.16	2	0.085	2	0.13	3	0.22	4
304	7-cyano-7-deazaguanine synthase	gi|33571100	27	C	nucleotide metabolism	BP0214	queC	0.21	4	0.092	2	0.092	2	0.1	3	0.092	2	0.092	2	0.19	3
305	Conserved hypothetical membrane protein	gi|33572673	27	U	HP	BP2323	HP	0.18	3	0.12	3	0.12	2	0.11	2	0.12	2	0.12	2	0.12	2
306	Putative amino-acid ABC transporter, periplasmic amino acid-binding protein	gi|33572116	28	P	transport	Pu	Pu	0.5	19	0.53	21	0.56	22	0.53	17	0.61	25	0.54	19	0.53	22
307	Bvg accessory factor	gi|33570997	28	C	metabolism	BP0097	coaX	0.16	4	0.21	6	0.17	4	0.067	2	0.25	5	0.17	4	0.19	5
308	Tresponse regulator protein	gi|33564498	28	C	tranascription	BP3554	risA	0.54	13	0.53	17	0.53	15	0.49	12	0.56	10	0.47	9	0.53	13
309	30S ribosomal protein S2	gi|33572163	28	C	translation	BP1419	rpsB	0.56	12	0.21	7	0.28	8	0.52	13	0.33	9	0.44	10	0.27	8
310	Putative lipoprotein	gi|33564695	28	OM	adhesion	BP3760	Pu	0.36	8	0.29	6	0.22	6	0.38	8	0.19	5	0.22	6	0.26	7
311	Phosphoglycerate mutase 1	gi|33571449	28	C	metabolism	BP0607	gpmA	0.43	10	0.52	11	0.52	9	0.33	8	0.43	10	0.37	9	0.39	7
312	Putative lipoprotein	gi|33571066	28	U	U	BP0178	Pu	0.26	9	0.4	10	0.31	7	0.24	8	0.32	9	0.24	7	0.27	7
313	Enoyl-[acyl-carrier-protein] reductase [NADH]	gi|33564196	28	CM	Lipid metabolism	BP3215	fabI	0.54	16	0.25	10	0.26	8	0.37	11	0.39	11	0.33	11	0.22	7
314	Putative amino acid ABC transporter ATP-binding protein	gi|33564758	28	CM	metabolism	BP3828	Pu	0.22	5	0.28	8	0.29	8	0.28	8	0.24	6	0.21	4	0.22	5
315	Conserved hypothetical protein	gi|33564687	28	U	DNA processing	BP3752	HP	0.35	7	0.33	7	0.27	4	0.31	5	0.31	6	0.27	4	0.31	7
316	Ubiquinone/menaquinone biosynthesis methyltransferase	gi|33571052	28	C	metabolism	BP0161	ubiE	0.25	9	0.24	9	0.33	10	0.19	8	0.15	6	0.26	8	0.24	9
317	ubiE/COQ5 methyltransferase family protein	gi|33564767	28	C	metabolism	BP3838		0.28	8	0.27	8	0.34	9	0.23	6	0.2	6	0.17	6	0.27	9
318	Pyrroline-5-carboxylate reductase	gi|33572049	28	C	amino acid metabolism	BP1280	proC	0.22	5	0.18	5	0.14	5	0.22	5	0.17	4	0.22	5	0.22	5
319	3-oxoadipate enol-lactone hydrolase	gi|33571111	28	C	enzymatic activity	BP0225	catD2	0.33	7	0.31	7	0.28	5	0.15	4	0.25	7	0.28	6	0.24	6
320	Histidine biosynthesis protein	gi|33564706	28	C	amino acid metabolism	BP3773	hisF	0.27	6	0.34	6	0.2	4	0.2	4	0.2	5	0.28	5	0.2	4
321	Thiazole biosynthesis protein	gi|33564540	28	C	metabolism	BP3597	thiG	0.29	9	0.15	5	0.22	8	0.25	7	0.26	7	0.22	6	0.22	6
322	Putative amino acid-binding periplasmic protein	gi|33572269	28	P	transport	BP1532	Pu	0.057	2	0.38	11	0.32	8	0.39	12	0.17	5	0.11	3	0.44	12
323	Inositol-1-monophosphatase	gi|33572592	28	C	metabolism	BP1902	suhB	0.12	5	0.22	7	0.16	6	0.13	4	0.13	6	0.16	5	0.13	4
324	Conserved hypothetical protein	gi|33571157	28	C	metabolism	BP0279	HP	0.32	9	0.058	1^	0.17	3	0.17	3	0.17	3	0.22	5	0.17	3
325	Putative peptidyl-prolyl cis-trans isomerase	gi|33564505	29	C/OM	Protein processing	BP3561	Pu	0.62	24	0.65	21	0.63	25	0.64	23	0.88	40	0.63	23	0.65	40
326	Putative exported protein	gi|33571255	29	CM	transport	BP0385	Pu	0.65	19	0.73	26	0.72	25	0.66	21	0.7	28	0.71	23	0.76	31
327	30S ribosomal protein S3	gi|33564561	29	C	translation	BP3619	rpsC	0.46	21	0.44	17	0.54	17	0.56	19	0.43	17	0.38	13	0.45	18
328	Putative exported protein	gi|33563845	29	CM	transport	BP2818	Pu	0.48	9	0.48	11	0.61	16	0.48	12	0.63	19	0.6	12	0.6	15
329	2,3,4,5-tetrahydropyridine-2-carboxylate N-succinyltransferase	gi|33572480	29	C	amino acid metabolism	BP1764	dapD	0.37	10	0.28	7	0.33	8	0.37	10	0.32	8	0.33	8	0.37	9
330	Indole-3-glycerol phosphate synthase	gi|33564236	29	C	amino acid metabolism	BP3261	trpC	0.21	13	0.32	10	0.3	8	0.26	9	0.26	9	0.23	8	0.35	10
331	Putative orotidine 5'-phosphate decarboxylase	gi|33564440	29	C	nucleotide metabolism	BP3490	pyrF	0.25	7	0.31	7	0.31	6	0.22	5	0.35	7	0.22	5	0.31	8
332	Conserved hypothetical protein	gi|33571978	29	C	enzymatic activity	BP1204	HP	0.29	6	0.29	6	0.22	6	0.27	9	0.36	8	0.29	7	0.22	7
333	ADP-dependent (S)-NAD(P)H-hydrate dehydratase	gi|33564274	29	U	metabolism	BP3303	nnrD	0.2	4	0.2	4	0.2	4	0.2	4	0.2	4	0.2	4	0.2	4
334	Putative exodeoxyribonuclease III	gi|33563500	29	C	DNA repair	BP2110	Pu	0.29	7	0.37	10	0.41	8	0.31	8	0.25	7	0.27	6	0.3	8
335	Putative exported protein	gi|33572219	29	U	transport	BP1480	Pu	0.18	4	0.44	12	0.35	10	0.21	7	0.31	10	0.39	8	0.33	8
336	Type IV secretion system protein PtlF	gi|33564725	29	OM	pertussis toxin secretion	BP3794	ptlF	0.055	1^	0.42	9	0.26	6	0.26	6	0.25	6	0.42	10	0.26	5
337	FolD bifunctional protein [includes: methylenetetrahydrofolate dehydrogenase and methylenetetrahydrofolate cyclohydrolase]	gi|33571784	29	C	metabolism	BP2797	folE2	0.22	5	0.29	8	0.24	7	0.18	5	0.27	5	0.2	6	0.22	5
338	Probable enoyl-CoA hydratase/isomerase	gi|33572423	29	C	enzymatic activity	BP0627	Pu	0.21	6	0.28	5	0.25	5	0.22	4	0.22	4	0.22	4	0.19	4
339	ParA family protein	gi|33570920	29	U	U	BP0003	parA	0.24	4	0.24	4	0.31	5	0.24	5	0.24	4	0.39	6	0.31	5
340	Conserved hypothetical protein	gi|33572441	29	C	nucleic acid binding	BP1722	HP	0.27	8	0.25	8	0.25	7	0.21	5	0.33	7	0.24	5	0.21	5
341	Putative ABC transport protein, ATP-binding component	gi|33563777	29	U	metabolism	BP2744	Pu	0.19	7	0.2	8	0.13	6	0.19	8	0.1	4	0.2	5	0.15	5
342	Cell division protein ZapD	gi|33564746	29	C	cell division	BP3816	zapD	0.11	4	0.31	9	0.095	3	0.21	4	0.18	3	0.23	5	0.13	3
343	Undecaprenyl pyrophosphate synthetase	gi|33572167	29	U	metal binding	BP1423	uppS	0.075	3	0.14	4	0.11	3	0.14	5	0.087	2	0.16	3	0.12	3
344	50S ribosomal protein L2	gi|33564558	30	C	translation	BP3616	rplB	0.43	12	0.36	13	0.39	12	0.35	10	0.38	12	0.35	10	0.43	12
345	Putative peptidase	gi|33572440	30	OM	metabolism	BP1721	Pu	0.51	11	0.63	14	0.62	12	0.59	11	0.56	13	0.54	10	0.54	13
346	Putative septum site-determining protein	gi|33564208	30	C	septum formation	BP3228	minD	0.48	15	0.5	16	0.41	13	0.38	12	0.37	11	0.37	11	0.41	13
347	Tryptophan synthase alpha chain	gi|33564534	30	C	amino acid metabolism	BP3590	trpA	0.57	13	0.56	15	0.51	13	0.54	11	0.48	11	0.51	14	0.38	9
348	Competence lipoprotein precursor	gi|33571923	30	OM	adhesion	BP1146	comL	0.45	12	0.41	12	0.38	11	0.42	11	0.43	9	0.35	11	0.44	10
349	Dihydropteroate synthase	gi|33571861	30	C	lipid metabolism	BP1076	folP	0.31	8	0.42	11	0.36	9	0.26	8	0.32	8	0.31	9	0.29	6
350	Putative lipoprotein	gi|33572064	30	C	U	BP1296	Pu	0.33	7	0.26	8	0.31	7	0.23	6	0.32	9	0.35	12	0.17	3
351	Putative endonuclease	gi|33571240	30	C	DNA repair	BP0369	Pu	0.22	8	0.28	8	0.25	7	0.21	6	0.36	8	0.19	6	0.29	8
352	Methionine aminopeptidase	gi|33572162	30	C	protein processing	BP1418	map	0.29	6	0.22	5	0.19	5	0.22	6	0.22	7	0.28	6	0.2	5
353	Conserved hypothetical protein	gi|33572082	30	C	HP	BP1320	HP	0.31	8	0.35	7	0.29	7	0.27	6	0.21	6	0.16	5	0.11	4
354	3-hydroxyisobutyrate dehydrogenase	gi|33572191	30	C	metabolism	BP1447	mmsB	0.31	6	0.15	5	0.18	6	0.21	5	0.26	9	0.41	9	0.21	5
355	Unnamed protein product	gi|227471577	30	C	enzymatic activity	BP3277	Pu	0.32	10	0.15	5	0.16	5	0.2	8	0.2	6	0.26	9	0.084	3
356	Putative ABC transporter, ATP-binding protein	gi|33564692	30	CM	transport	BP3757	Pu	0.27	5	0.068	1^	0.12	3	0.23	5	0.27	5	0.31	6	0.3	6
357	Pertussis toxin subunit 1 precursor	gi|33564714	30	E	pathogenesis/virulence	BP3783	ptxA	0.14	4	0.11	3	0.11	2	0.32	7	0.29	5	0.23	6	0.19	4
358	Unnamed protein product	gi|259686602	30	C	metabolism	BP3581	Pu	0.33	7	0.29	8	0.28	6	0.25	4	0.25	4	0.094	2	0.19	5
359	2-dehydro-3-deoxyphosphooctonate aldolase	gi|33572733	30	C	metabolism	BP2388	kdsA	0.12	6	0.13	4	0.15	5	0.049	1^	0.14	3	0.14	4	0.081	2
360	Putative cell division protein FtsQ	gi|33564025	30	CM	cell division	BP3020	ftsQ	0.2	4	0.2	4	0.12	4	0.11	2	0.15	3	0.2	4	0.12	4
361	Conserved hypothetical protein	gi|33564682	30	C	U	BP3747	HP	0.3	5	0.36	5	0.2	4	0.19	3	0.14	2	0.2	2	0.2	3
362	Putative transport protein	gi|33572688	30	C	transport	BP2338	Pu	0.09	4	0.11	7	0.12	3	0.063	2	0.16	5	0.075	3	0.1	3
363	Unnamed protein product	gi|207004047	30	C	transcriptional regulation	BP2364	Pu	0.081	2	0.11	5	0.25	6	0.099	2	0.26	7	0.19	4	0.19	4
364	Putative biotin protein ligase	gi|33570998	30	C	protein processing	BP0098	birA	0.14	2	0.2	10	0.26	7	0.11	3	0.19	4	0.083	2	0.19	5
365	Putative phosphomethylpyrimidine kinase	gi|33564541	30	U	metabolism	BP3598	thiD	0.23	6	0.25	5	0.14	3	0.12	3	0.12	3	0.2	4	0.12	3
366	IclR family transcriptional regulator	gi|33564395	30	C	transcription	BP3438		0.085	3	0.12	4	0.12	4	0.092	3	0.053	2	0.085	2	0.092	2
367	Putative nicotinate-nucleotide pyrophosphorylase	gi|33564660	31	C	metabolism	BP3725	nadC	0.15	5	0.39	10	0.51	15	0.48	14	0.56	16	0.57	17	0.59	16
368	Elongation factor Ts	gi|33572164	31	C	translation	BP1420	tsf	0.65	21	0.54	16	0.46	17	0.6	17	0.42	17	0.49	19	0.59	15
369	Succinyl-CoA synthetase, alpha chain	gi|33572879	31	C	metabolism	BP2540	sucD	0.63	15	0.42	12	0.43	10	0.42	10	0.38	11	0.35	8	0.3	10
370	Dihydrodipicolinate synthase	gi|33572306	31	C	amino acid metabolism	BP1570	dapA	0.46	9	0.56	11	0.41	9	0.36	9	0.4	10	0.46	9	0.46	10
371	Electron transfer flavoprotein alpha-subunit	gi|33571763	31	U	energy metabolism	BP0962	etfA	0.48	11	0.25	6	0.28	8	0.35	10	0.35	8	0.52	10	0.3	7
372	Cytochrome C1 precursor	gi|33571153	31	U	metabolism	BP0275	petC	0.4	10	0.44	14	0.37	11	0.18	4	0.39	8	0.37	8	0.39	11
373	Putative phosphoenolpyruvate synthase regulatory protein	gi|33572179	31	HP	enzymatic activity	BP1435	HP	0.24	7	0.2	7	0.17	5	0.18	7	0.21	7	0.18	7	0.2	6
374	Prephenate dehydrogenase	gi|33571748	31	U	metabolism	BP0947	tyrA	0.24	6	0.3	6	0.26	6	0.2	5	0.19	5	0.17	4	0.18	5
375	Diadenosine-tetraphosphatase	gi|33571197	31	U	enzymatic activity	BP0324	apaH	0.17	5	0.2	5	0.2	5	0.12	5	0.13	4	0.13	5	0.13	5
376	Carboxyvinyl-carboxyphosphonate phosphorylmutase	gi|33571543	31	C	metabolism	BP0718		0.18	7	0.18	7	0.13	6	0.14	5	0.17	6	0.17	5	0.22	6
377	NADPH-dependent 7-cyano-7-deazaguanine reductase	gi|33563476	31	C	metabolism	BP2084	queF	0.32	6	0.34	6	0.21	7	0.1	4	0.21	4	0.17	5	0.27	5
378	Putative cell division inhibitor	gi|33564207	31	C	cell division	BP3227	minC	0.16	2	0.3	6	0.35	4	0.28	4	0.29	4	0.25	3	0.25	3
379	Putative aminotransferase	gi|33564515	31	C	enzymatic activity	BP3571	Pu	0.13	4	0.18	4	0.14	4	0.097	2	0.14	3	0.12	3	0.097	2
380	Putative methylenetetrahydrofolate reductase	gi|33564067	31	C	amino acid metabolism	BP3066	Pu	0.11	4	0.21	6	0.1	3	0.089	2	0.12	3	0.14	4	0.19	4
381	Putative thiol:disulphide interchange protein (periplasmic)	gi|33564245	31	P	pertussis toxin secretion	BP3270	dsbC	0.2	4	0.093	3	0.093	3	0.14	3	0.24	4	0.19	4	0.14	3
382	Putative membrane protein	gi|218316536	31	U	U	BP1555	Pu	0.13	2	0.19	3	0.16	3	0.13	2	0.13	2	0.13	2	0.13	2
383	Acetylglutamate kinase	gi|33571254	32	C	amino acid metabolism	BP0383	argB	0.52	15	0.44	12	0.41	13	0.44	12	0.41	12	0.43	13	0.52	14
384	Pantoate--beta-alanine ligase	gi|33564751	32	C	metabolism	BP3821	panC	0.4	11	0.39	13	0.4	13	0.31	12	0.38	12	0.43	11	0.36	11
385	Probable class IV aminotransferase	gi|33571004	32	C	enzymatic activity	BP0103	Pr	0.36	10	0.43	10	0.3	10	0.39	8	0.35	9	0.35	10	0.32	7
386	BvgR virulence sensor protein	gi|3243077	32	CM	transcription regulation	BP1876	bvgR	0.16	6	0.21	7	0.16	5	0.16	4	0.16	4	0.16	4	0.13	4
387	Hypothetical protein	gi|29603222	32	U	U	BP2253	bopD	0.22	5	0.52	14	0.29	7	0.22	5	0.21	5	0.22	5	0.29	9
388	Phosphoribosylaminoimidazole-succinocarboxamide synthase	gi|33572258	32	U	nucleotide metabolism	BP1521	purC	0.11	5	0.24	9	0.11	4	0.072	4	0.13	7	0.22	7	0.12	6
389	Acetyl-coenzyme A carboxylase carboxyl transferase subunit beta [Bordetella pertussis Tohama I]	gi|33564535	32	C	lipid metabolism	BP3591	accD	0.18	8	0.14	7	0.12	6	0.14	9	0.13	8	0.065	6	0.14	6
390	2-dehydropantoate 2-reductase	gi|33572112	32	C	metabolism	BP1360	Pu	0.16	4	0.095	2	0.21	5	0.25	5	0.3	6	0.21	4	0.26	5
391	Hydroxymethylglutaryl-CoA lyase	gi|33571403	32	U	metabolism	BP0556	hmgcL	0.11	4	0.14	5	0.15	4	0.11	3	0.17	4	0.12	3	0.14	4
392	Putative formyltetrahydrofolate deformylase	gi|33564232	32	U	enzymatic activity	BP3254	Pu	0.19	4	0.17	5	0.17	3	0.17	3	0.12	2	0.17	4	0.13	2
393	Cysteine synthase B	gi|33571759	32	C	amino acid metabolism	BP0958	cysM	0.27	7	0.096	2	0.16	3	0.17	4	0.3	7	0.17	6	0.17	3
394	Probable geranyltranstransferase	gi|33563828	32	U	enzymatic activity	BP2799	Pr	0.22	4	0.17	3	0.22	4	0.24	5	0.17	3	0.22	4	0.12	3
395	Putative uncharacterized protein	gi|33564377	32	U	metabolism	BP3419	Pu	0.18	4	0.15	4	0.15	3	0.036	2	0.12	3	0.083	1^	0.083	1^
396	Putative inner membrane-anchored protein	gi|33563569	33	C	peptidase activity	BP2190	hflC	0.56	18	0.49	17	0.53	18	0.53	17	0.52	19	0.53	17	0.46	15
397	Putative membrane protein	gi|33572184	33	CM/P/E	protein processing	BP1440	Pu	0.5	14	0.32	9	0.3	8	0.32	11	0.32	10	0.45	12	0.32	10
398	Putative exported protein	gi|33571311	33	U	transport	BP0454	Pu	0.39	9	0.28	10	0.43	9	0.28	7	0.46	10	0.46	10	0.43	10
399	Probable chromosome partitioning protein ParB	gi|33570922	33	C	DNA synthesis	BP0005	parB	0.34	10	0.42	10	0.32	10	0.41	9	0.39	10	0.31	7	0.36	10
400	ATP synthase gamma chain	gi|33564260	33	C	transport	BP3287	atpG	0.41	12	0.4	13	0.26	9	0.45	12	0.36	10	0.41	12	0.41	10
401	Putative carbohydrate kinase	gi|33563999	33	C	enzymatic activity	BP2993	Pu	0.31	8	0.15	4	0.15	4	0.22	7	0.26	6	0.18	5	0.22	6
402	Putative UTP--glucose-1-phosphate uridylyltransferase	gi|33564362	33	C	metabolism	BP3403	Pu	0.25	9	0.25	8	0.25	8	0.28	9	0.21	7	0.21	6	0.32	8
403	Porphobilinogen deaminase	gi|33572876	33	C	metabolism	BP2537	hemC	0.33	6	0.36	9	0.25	9	0.17	6	0.3	6	0.12	3	0.15	4
404	Putative ubiquinol oxidase polypeptide II	gi|33563944	33	U	energy metabolism	BP2933	cyoA	0.26	4	0.26	5	0.26	4	0.26	4	0.26	4	0.26	4	0.26	4
405	Putative ATP-binding protein	gi|33572832	33	C	enzymatic activity	BP2493	Pu	0.22	7	0.22	6	0.22	6	0.19	6	0.21	6	0.19	4	0.22	6
406	Magnesium and cobalt efflux protein	gi|33571826	33	U	nucleotide binding	BP1038	corC	0.19	5	0.12	4	0.12	4	0.15	4	0.16	4	0.12	3	0.15	4
407	Ribosomal RNA small subunit methyltransferase I	gi|33571259	33	C	RNA processing	BP0390	rsmI	0.22	5	0.21	6	0.19	4	0.087	2	0.11	3	0.17	3	0.16	4
408	UPF0042 nucleotide-binding protein	gi|33571525	33	U	nucleotide binding	BP0690	Pu	0.17	8	0.16	4	0.13	4	0.12	3	0.09	2	0.09	3	0.09	2
409	Conserved hypothetical protein	gi|33572449	33	U	U	BP1730	Hp	0.14	4	0.17	6	0.17	5	0.098	4	0.098	3	0.16	5	0.098	3
410	GTP-binding protein	gi|33572770	33	C/CM	ribosome biogenesis	BP2430	era	0.1	4	0.23	6	0.2	5	0.1	5	0.13	4	0.14	3	0.2	4
411	Conserved hypothetical protein	gi|33572336	33	C	HP	BP1601	HP	0.093	4	0.15	4	0.19	4	0.11	3	0.15	4	0.15	4	0.086	2
412	Hypothetical protein BP1806	gi|33572516	33	U	enzymatic activity	BP1806	HP	0.098	2	0.18	4	0.18	4	0.1	2	0.094	3	0.1	3	0.1	2
413	Putative phytoene synthase	gi|33571993	33	C	enzymatic activity	BP1219	Pu	0.18	4	0.15	3	0.19	4	0.059	2	0.15	4	0.1	2	0.1	2
414	Putative exported protein	gi|33563463	34	U	transport	BP2068	Pu	0.49	17	0.61	20	0.62	18	0.56	20	0.51	17	0.55	16	0.62	22
415	Putative exported protein	gi|33571407	34	P/E	U	BP0561	Pu	0.36	12	0.41	15	0.41	12	0.25	8	0.34	10	0.39	11	0.39	14
416	Putative L-asparaginase	gi|33572742	34	P	hydrolase activity	BP2398	Pu	0.28	6	0.49	9	0.47	8	0.4	7	0.44	9	0.39	8	0.5	9
417	Probable zinc-binding dehydrogenase	gi|33571615	34	CM	metabolism	BP0800	Pu	0.25	7	0.14	3	0.22	4	0.22	4	0.22	5	0.22	5	0.098	2
418	Putative D-isomer specific 2-hydroxyacid dehydrogenase	gi|33564489	34	U	enzymatic activity	BP3543	Pu	0.39	11	0.34	10	0.38	10	0.37	10	0.27	7	0.32	10	0.34	7
419	Putative 2-hydroxyacid dehydrogenase	gi|33563673	34	C	enzymatic activity	BP2304	Pu	0.34	9	0.35	11	0.38	10	0.18	5	0.18	8	0.23	7	0.29	8
420	Conserved hypothetical protein	gi|33572322	34	C	U	BP1587	HP	0.24	12	0.27	9	0.16	6	0.19	8	0.24	7	0.25	9	0.18	8
421	Glycyl-tRNA synthetase alpha chain	gi|33570945	34	C	translation	BP0033	glyQ	0.13	6	0.063	2	0.12	4	0.16	4	0.063	2	0.12	3	0.12	3
422	Conserved hypothetical protein	gi|33564739	34	U	metabolism	BP3809	HP	0.17	4	0.25	6	0.22	6	0.066	2	0.17	4	0.16	3	0.18	6
423	D-alanine--D-alanine ligase B	gi|33564026	34	C	cell integrity	BP3021	ddl	0.38	11	0.18	6	0.13	3	0.26	6	0.15	3	0.17	7	0.11	4
424	Branched-chain amino acid aminotransferase	gi|33564357	34	U	amino acid metabolism	BP3398	ilvE	0.2	8	0.14	5	0.14	6	0.082	3	0.24	7	0.26	9	0.11	3
425	Putative uncharacterized protein	gi|33571533	34	C	carbohydrate metabolism	BP0701	Pu	0.28	6	0.26	7	0.23	7	0.18	4	0.23	5	0.16	4	0.18	5
426	Putative exported protein	gi|33572110	34	U	U	BP1358	Pu	0.082	2	0.24	6	0.22	5	0.16	5	0.22	5	0.19	4	0.19	6
427	3-hydroxybutyryl-CoA dehydrogenase	gi|33571103	34	C	carbohydrate metabolism	BP0217		0.29	9	0.18	7	0.13	3	0.23	6	0.19	5	0.16	6	0.2	4
428	Recombination-associated protein	gi|33572900	34	C	DNA processing	BP2561	rdgC	0.3	8	0.21	4	0.21	5	0.17	6	0.14	4	0.21	4	0.13	2
429	Signal peptidase I	gi|33572772	34	U	protein processing	BP2432	lep	0.19	6	0.2	6	0.15	4	0.19	5	0.12	3	0.2	5	0.16	5
430	Ribose-phosphate pyrophosphokinase	gi|33564120	34	C	nucleotide metabolism	BP3125	prs	0.27	7	0.1	2	0.19	4	0.27	7	0.19	5	0.18	4	0.27	6
431	Serine acetyltransferase	gi|227476716	34	U	enzymatic activity	BP1972	srpH	0.18	7	0.17	3	0.17	5	0.18	4	0.17	6	0.21	7	0.2	5
432	ADP-heptose synthase	gi|33571755	34	U	carbohydrate metabolism	BP0954	rfaE	0.15	4	0.15	3	0.15	3	0.15	3	0.15	3	0.11	2	0.15	3
433	Hpr serine kinase/phosphatase	gi|33571527	34	U	enzymatic activity	BP0693	hprK	0.14	5	0.11	3	0.13	4	0.13	5	0.081	2	0.16	4	0.081	2
434	Putative serine/threonine dehydratase	gi|33564378	34	U	enzymatic activity	BP3420	Pu	0.2	5	0.15	3	0.11	2	0.11	3	0.11	2	0.11	3	0.093	2
435	Heptosyltransferase II	gi|33572672	34	U	enzymatic activity	BP2322	waaF	0.11	2	0.11	2	0.11	2	0.11	2	0.11	2	0.11	2	0.072	1^
436	Putative exported protein	gi|33571133	35	P	transport	BP0250	Pu	0.53	25	0.68	30	0.67	24	0.46	20	0.51	26	0.46	17	0.7	29
437	Putative exported protein	gi|33564397	35	CM/P/OM/E	U	BP3440	Pu	0.34	9	0.46	16	0.46	14	0.46	11	0.46	12	0.38	10	0.49	18
438	Chain A, Crystal Structure Of Bordetella Pertussis Holo Ferric Binding Protein Bound With Two Synergistic Oxalate Anions	gi|168988652	35	P	metabolism/transport		Bfbpa	0.35	13	0.54	19	0.48	18	0.36	14	0.49	20	0.42	15	0.49	21
439	Putative membrane protein	gi|33571053	35	CM	transport	BP0162	Pu	0.39	8	0.45	11	0.39	9	0.36	8	0.39	8	0.36	9	0.46	10
440	Proline-rich inner membrane protein	gi|33564308	35	C	transport	BP3344	Pu	0.24	9	0.36	11	0.34	11	0.27	8	0.27	10	0.21	7	0.3	10
441	Curved DNA-binding protein	gi|33571804	35	C	Protein processing	BP1011	cbpA	0.4	9	0.39	8	0.4	9	0.22	4	0.32	8	0.18	5	0.39	8
442	Quinone oxidoreductase	gi|33563654	35	C	metabolism	BP2283	qor	0.45	11	0.38	10	0.38	11	0.32	8	0.52	13	0.41	11	0.41	9
443	Transaldolase B	gi|33572195	35	C	metabolism	BP1451	tal	0.36	11	0.34	11	0.27	8	0.23	9	0.35	9	0.23	9	0.27	6
444	Putative exported protein	gi|33572590	35	U	transport	BP1900	Pu	0.24	5	0.24	6	0.24	5	0.2	5	0.27	6	0.2	4	0.24	5
445	Probable LysR-family transcriptional regulator	gi|33572345	35	C	transcription	BP1613	Pu	0.19	5	0.2	6	0.15	5	0.15	4	0.12	3	0.16	5	0.23	6
446	Octaprenyl-diphosphate synthase	gi|33571571	35	C	metabolism	BP0751	ispB	0.33	8	0.28	9	0.34	9	0.21	7	0.26	9	0.16	5	0.26	6
447	3-oxoacyl-[acyl-carrier-protein] synthase III	gi|33572783	35	C	lipid metabolism	BP2443	fabH	0.31	7	0.19	4	0.19	5	0.25	6	0.23	5	0.27	6	0.23	5
448	Ornithine carbamoyltransferase	gi|33564484	35	C	amino acid metabolism	BP3538	argF	0.2	6	0.15	4	0.15	4	0.21	6	0.2	5	0.099	3	0.15	4
449	Glutathione synthetase	gi|33572237	35	U	metabolism	BP1499	gshB	0.27	9	0.12	6	0.16	6	0.28	6	0.25	7	0.16	6	0.21	5
450	Putative cell surface protein	gi|33563595	35	U	U	BP2219	Pu	0.16	3	0.11	2	0.15	3	0.17	4	0.2	5	0.12	2	0.12	3
451	Malate dehydrogenase	gi|33572713	36	C/CM/P	metabolism	BP2365	mdh	0.58	24	0.59	25	0.55	25	0.61	21	0.63	29	0.52	19	0.56	21
452	Glyceraldehyde-3-phosphate dehydrogenase	gi|33571795	36	C	metabolism	BP1000	gap	0.7	22	0.58	17	0.59	16	0.46	15	0.63	17	0.6	19	0.54	15
453	Putative exported protein	gi|33572581	36	P	transport	BP1887	Pu	0.31	13	0.46	23	0.39	17	0.37	13	0.39	24	0.37	13	0.37	19
454	DNA-directed RNA polymerase alpha chain	gi|33564583	36	C	transcription	BP3642	rpoA	0.5	20	0.45	17	0.35	15	0.36	16	0.37	14	0.34	13	0.39	13
455	Putative cyclase	gi|33564125	36	C	enzymatic activity	BP3130	Pu	0.4	19	0.49	18	0.45	17	0.44	17	0.49	19	0.36	14	0.33	12
456	Acetyl-coenzyme A carboxylase carboxyl transferase subunit alpha	gi|33572600	36	C	Lipid metabolism	BP1910	accA	0.36	12	0.36	13	0.39	12	0.36	11	0.32	9	0.3	8	0.32	8
457	Amino acid-binding periplasmic protein	gi|33571405	36	P	transport	BP0558		0.22	5	0.18	4	0.27	8	0.21	7	0.4	11	0.29	9	0.21	8
458	Ketol-acid reductoisomerase	gi|33571606	36	C	amino acid metabolism	BP0791	ilvC	0.42	14	0.14	3	0.15	4	0.28	11	0.21	7	0.25	7	0.17	4
459	Putative exported protein	gi|33571500	36	P/E	transport	BP0664	Pu	0.14	4	0.32	10	0.29	7	0.22	5	0.26	7	0.19	4	0.26	6
460	Putative thymidylate synthase	gi|33564149	36	C	nucleotide metabolism	BP3154	thyA	0.37	9	0.31	8	0.36	9	0.36	7	0.28	9	0.32	7	0.25	8
461	Putative solute-binding periplasmic protein	gi|33564516	36	U	transport	BP3572	Pu	0.14	6	0.27	10	0.35	8	0.16	4	0.21	7	0.24	6	0.27	7
462	Conserved hypothetical protein	gi|33571333	36	U	metabolism	BP0479	HP	0.11	6	0.24	7	0.24	6	0.15	6	0.15	4	0.23	5	0.2	5
463	Probable Zinc-binding dehydrogenase	gi|33571594	36	C	enzymatic activity	BP0777	Pu	0.25	6	0.22	5	0.2	4	0.2	4	0.2	5	0.18	4	0.22	5
464	Anthranilate phosphoribosyltransferase	gi|33564237	36	C	amino acid metabolism	BP3262	trpD	0.24	8	0.22	6	0.17	4	0.17	5	0.18	6	0.21	7	0.17	5
465	Putative dioxygenase	gi|33572683	36	U	enzymatic activity	BP2333	Pu	0.19	4	0.19	5	0.14	4	0.19	4	0.15	3	0.16	5	0.19	4
466	Inositol monophosphatase-family protein	gi|33563841	36	U	enzymatic activity	BP2813		0.12	3	0.14	4	0.15	4	0.082	2	0.12	4	0.13	3	0.082	2
467	Putative oxidoreductase	gi|33571707	36	C	enzymatic activity	BP0901	Pu	0.043	2	0.12	3	0.12	4	0.08	4	0.08	3	0.08	2	0.08	2
468	Putative ABC transporter periplasmic amino acid-binding protein	gi|33564761	37	P	transport	BP3831	Pu	0.44	19	0.43	20	0.44	20	0.49	22	0.44	23	0.42	19	0.48	22
469	Putative exported protein	gi|33563947	37	C/CM/P	U	BP2936	Pu	0.36	14	0.39	12	0.39	12	0.39	12	0.37	14	0.39	11	0.4	16
470	Putative L-lactate dehydrogenase	gi|33571250	37	C	metabolism	BP0379	ldh	0.36	12	0.47	14	0.4	14	0.34	11	0.32	12	0.47	12	0.42	12
471	Phosphate-binding periplasmic protein	gi|298533518	37	P	transport	BP1071	pstS	0.39	14	0.48	16	0.46	15	0.1	5	0.45	17	0.38	11	0.43	15
472	Putative periplasmic substrate-binding protein	gi|33563452	37	P	transport	BP2055	Pu	0.43	11	0.51	15	0.36	15	0.35	11	0.36	10	0.23	6	0.39	15
473	Putative membrane protein	gi|33564017	37	CM/P/OM/E	U	BP3012	Pu	0.26	8	0.38	12	0.44	12	0.34	11	0.37	12	0.36	9	0.4	11
474	Fructose-1,6-bisphosphatase	gi|33571678	37	C	metabolism	BP0868	fbp	0.32	13	0.31	11	0.21	6	0.22	7	0.32	12	0.25	9	0.19	6
475	ADP-L-glycero-D-manno-heptose-6-epimerase	gi|33571756	37	C	carbohydrate metabolism	BP0955	hldD	0.28	8	0.32	9	0.2	10	0.24	9	0.32	11	0.24	9	0.24	7
476	UDP-N-acetylglucosamine C4 epimerase	gi|33564144	37	C	metabolism	BP1630	wbpP	0.29	11	0.26	10	0.22	9	0.26	12	0.22	8	0.23	10	0.2	7
477	Chorismate synthase	gi|33572203	37	C	amino acid metabolism	BP1462	aroC	0.29	8	0.29	8	0.29	8	0.21	5	0.21	5	0.21	5	0.23	6
478	Phosphoribosylformylglycinamidine cyclo-ligase	gi|33571125	37	C	nucleotide metabolism	BP0242	purM	0.4	15	0.18	5	0.23	9	0.35	10	0.3	11	0.41	11	0.33	13
479	Putative delta-aminolevulinic acid dehydratase	gi|33564588	37	C	metabolism	BP3648	hemB	0.3	10	0.3	11	0.18	5	0.17	5	0.23	7	0.26	7	0.3	6
480	Rod shape-determining protein	gi|33571245	37	C	cell division	BP0374	mreB	0.27	15	0.066	3	0.17	5	0.21	10	0.2	7	0.23	9	0.25	7
481	Probable heptosyltransferase	gi|33570994	37	U	metabolism	BP0094	rfaC	0.17	8	0.24	9	0.24	9	0.12	5	0.19	6	0.16	4	0.16	5
482	Lipoic acid synthetase	gi|33571007	37	C	metabolism	BP0106	lipA	0.21	4	0.17	4	0.23	5	0.25	6	0.22	6	0.093	2	0.21	4
483	Integrase	gi|33571353	37	C	DNA processing	BP0502		0.1	3	0.22	7	0.18	5	0.097	6	0.16	5	0.24	6	0.14	4
484	Dihydroorotate dehydrogenase	gi|33564399	37	C/CM	nucletotide metabolism	BP3442	pyrD	0.24	6	0.28	10	0.23	7	0.32	6	0.23	5	0.21	5	0.32	6
485	Putative extracellular solute-binding protein	gi|33572266	37	P	transport	BP1529	Pu	0.12	3	0.16	4	0.14	3	0.088	2	0.2	5	0.088	3	0.088	3
486	Heat-inducible transcription repressor	gi|33572843	37	C	stress response/transcriptional regulation	BP2504	hrcA	0.13	6	0.15	4	0.099	3	0.069	2	0.13	4	0.13	4	0.1	3
487	Putative alcohol dehydrogenase	gi|33563881	37	C/CM	enzymatic activity	BP2864	Pu	0.08	2	0.08	2	0.08	3	0.08	2	0.065	2	0.074	2	0.08	3
488	Fructose-bisphosphate aldolase	gi|33572256	38	C	metabolism	BP1519	fba	0.44	19	0.42	16	0.41	13	0.43	14	0.41	19	0.41	15	0.43	16
489	N-acetyl-gamma-glutamyl-phosphate reductase	gi|33563969	38	C	amino acid metabolism	BP2960	argC	0.56	17	0.5	18	0.45	16	0.43	15	0.53	16	0.46	14	0.43	12
490	Putative membrane protein	gi|33564503	38	U	cell integrity	BP3559	Pu	0.45	12	0.49	12	0.45	11	0.43	11	0.4	10	0.41	10	0.45	10
491	4,5-dihydroxyphthalate decarboxylase	gi|33571520	38	C	metabolism	BP0683		0.41	12	0.41	14	0.32	9	0.25	9	0.41	13	0.35	11	0.28	9
492	RecA protein	gi|33572885	38	C	DNA repair	BP2546	recA	0.45	17	0.26	7	0.3	12	0.36	13	0.33	11	0.28	11	0.31	9
493	CDP-6-deoxy-L-threo-D-glycero-4-hexulose-3-dehy drase reductase	gi|33572526	38	C	lipid metabolism	BP1817	ascD	0.3	10	0.25	11	0.36	9	0.18	7	0.19	6	0.18	6	0.26	8
494	pheS gene product	gi|161610758	38	C	translation	BP2574	pheS	0.34	9	0.22	4	0.28	5	0.3	7	0.19	6	0.21	6	0.28	6
495	Putative iron sulfur binding protein	gi|33572208	38	CM	ATP binding	BP1467	Pu	0.38	11	0.22	7	0.3	8	0.26	9	0.27	5	0.22	6	0.24	5
496	Conserved hypothetical protein	gi|33572016	38	C	cell division	BP1243	HP	0.2	8	0.15	8	0.15	7	0.17	7	0.058	3	0.088	3	0.14	5
497	UDP-3-O-[3-hydroxymyristoyl] glucosamine N-acyltransferase	gi|33572173	38	C	lipid metabolism	BP1429	lpxD	0.25	7	0.19	5	0.17	5	0.15	6	0.15	5	0.18	5	0.18	5
498	UDP-N-acetylglucosamine--N-acetylmuramyl- [	gi|33564028	38	CM	Cell cycle	BP3023	murG	0.12	6	0.039	2	0.11	3	0.11	3	0.087	3	0.048	2	0.11	3
499	PhoH-like protein	gi|33571828	38	C	ATP binding	BP1040	HP	0.18	6	0.26	7	0.17	5	0.11	5	0.079	3	0.22	6	0.21	5
500	Putative DNA polymerase III, delta subunit	gi|33563440	38	C	DNA synthesis	BP2042	holA	0.13	5	0.16	5	0.1	4	0.12	4	0.068	2	0.12	5	0.12	4
501	Putative iron sulfur binding protein	gi|33571070	38	C/CM	binding	BP0182	Pu	0.16	4	0.19	8	0.11	5	0.058	2	0.072	3	0.091	3	0.083	2
502	BscU	gi|29603237	38	U	protein secretion	BP2237	bscU	0.04	1^	0.16	3	0.16	3	0.12	2	0.12	3	0.16	4	0.11	2
503	BscQ	gi|29603233	38	U	protein secretion	BP2241	bscQ	0.036	1^	0.07	3	0.075	3	0.058	2	0.036	1^	0.07	3	0.064	2
504	Phospho-2-dehydro-3-deoxyheptonate aldolase, Phe-sensitive	gi|33563919	39	C	amino acid metabolism	BP2908	aroG	0.44	15	0.42	16	0.4	16	0.43	16	0.42	16	0.41	15	0.39	15
505	Outer membrane porin protein OmpQ	gi|33564364	39	OM	transport	BP3405	ompQ	0.53	20	0.37	14	0.48	17	0.56	20	0.43	17	0.49	21	0.46	15
506	Glycine cleavage system T protein	gi|33571082	39	C	metabolism	BP0195	gcvT	0.46	16	0.36	10	0.33	11	0.25	8	0.34	14	0.26	12	0.21	9
507	3-isopropylmalate dehydrogenase	gi|33572222	39	C	amino acid metabolism	BP1483	leuB	0.3	11	0.29	12	0.3	10	0.18	9	0.32	10	0.33	12	0.22	9
508	Fimbrial adhesin	gi|33572578	39	E	adhesion	BP1883	fhaE/fimD	0.17	6	0.15	5	0.31	6	0.14	5	0.051	1	0.25	7	0.11	3
509	S-adenosyl-methyltransferase	gi|33564035	39	C	RNA processing	BP3030	rsmH	0.4	13	0.33	10	0.29	10	0.3	10	0.22	9	0.27	8	0.21	7
510	Probable oxidoreductase	gi|33571706	39	C	enzymatic activity	BP0977	Pu	0.28	5	0.28	5	0.28	5	0.28	5	0.28	5	0.5	9	0.28	5
511	p-protein [includes: chorismate mutase and prephenate dehydratase]	gi|33571747	39	C	metabolism	BP0946	pheA	0.24	8	0.36	12	0.3	7	0.26	7	0.16	5	0.31	8	0.2	6
512	Histidinol-phosphate aminotransferase	gi|33563573	39	C	amino acid metabolism	BP2194	hisC1	0.27	6	0.29	8	0.29	7	0.27	6	0.29	7	0.18	6	0.21	7
513	Dihydroorotase	gi|33564038	39	C	nucletotide metabolism	BP3035	pyrC	0.25	7	0.31	9	0.25	7	0.18	7	0.23	6	0.17	4	0.23	6
514	Holliday junction DNA helicase	gi|33564379	39	C	DNA repair	BP3421	ruvB	0.24	11	0.25	8	0.28	9	0.17	8	0.2	6	0.19	7	0.28	9
515	Putative sigma factor regulatory protein	gi|33572775	39	C/P	transcription regulation	BP2435	mucB	0.11	6	0.26	10	0.18	7	0.11	5	0.17	8	0.25	8	0.085	5
516	Carbamoyl-phosphate synthase small chain	gi|33572196	39	C	amino acid metabolism	BP1452	carA	0.29	8	0.25	7	0.16	5	0.33	8	0.16	5	0.29	7	0.23	6
517	Tartrate dehydrogenase	gi|33563660	39	U	enzymatic activity	BP2291		0.1	3	0.19	7	0.16	6	0.099	6	0.22	7	0.15	6	0.15	6
518	tRNA nucleotidyltransferase	gi|33564060	39	C	RNA processing	BP3059	cca	0.077	3	0.15	6	0.085	6	0.077	2	0.066	2	0.071	2	0.1	5
519	Alcohol dehydrogenase class III	gi|33564686	39	C	enzymatic activity	BP3751	adhI	0.16	6	0.11	3	0.084	3	0.14	5	0.11	4	0.098	4	0.16	5
520	Conserved hypothetical protein	gi|33564116	39	C	HP	BP3121	HP	0.17	5	0.096	5	0.13	4	0.11	4	0.1	3	0.069	4	0.13	3
521	Putative periplasmic solute-binding protein	gi|33572226	40	U	transport	BP1487	smoM	0.55	19	0.52	24	0.49	20	0.49	23	0.51	18	0.47	15	0.47	14
522	Putative exported solute binding protein	gi|33563972	40	U	transport	BP2963	Pu	0.47	19	0.44	17	0.42	18	0.49	19	0.5	20	0.46	18	0.45	16
523	leu/ile/val-binding protein precursor	gi|33572054	40	P	transport	BP1285	livJ	0.37	12	0.39	17	0.45	14	0.4	13	0.42	12	0.36	11	0.36	14
524	Aspartate-semialdehyde dehydrogenase	gi|33572223	40	C	amino acid metabolism	BP1484	asd	0.39	15	0.36	12	0.31	12	0.35	12	0.35	12	0.34	10	0.32	10
525	Putative quinoprotein	gi|33563575	40	OM	protein assembly	BP2196	bamB	0.32	9	0.083	3	0.13	6	0.3	10	0.26	7	0.29	9	0.14	6
526	Putative exported protein	gi|33564512	40	U	U	BP3568	Pu	0.14	5	0.33	10	0.31	11	0.28	11	0.3	10	0.26	6	0.33	11
527	Probable D-aminopeptidase	gi|33572737	40	C	amino acid metabolism	BP2393	Pr	0.079	2	0.079	3	0.15	3	0.15	4	0.15	5	0.15	4	0.079	2
528	sn-glycerol-3-phosphate import ATP-binding protein	gi|259444484	40	CM	transport	BP1284	ugpC	0.066	2	0.094	3	0.066	2	0.066	2	0.066	3	0.066	4	0.094	3
529	Lipopolysaccharide biosynthesis protein	gi|33570991	40	U	metabolism	BP0091	bplC	0.096	3	0.12	3	0.046	1^	0.074	3	0.066	2	0.066	2	0.066	2
530	Outer membrane porin protein precursor	gi|33571650	41	OM	transport	BP0840	ompP	0.87	47	0.76	28	0.85	36	0.88	46	0.87	34	0.84	42	0.85	33
531	Putative ABC transport solute-binding protein	gi|33563780	41	P	transport	BP2747	Pu	0.62	22	0.7	26	0.66	28	0.65	25	0.74	29	0.7	28	0.69	35
532	Succinyl-CoA synthetase, beta chain	gi|33572880	41	C	metabolism	BP2541	sucC	0.54	22	0.51	18	0.47	15	0.47	18	0.47	15	0.51	20	0.47	17
533	DNA polymerase iii, beta chain	gi|33571342	41	C	DNA synthesis	BP0490	dnaN	0.41	18	0.34	16	0.24	10	0.34	18	0.31	13	0.31	17	0.3	12
534	Putative exported protein	gi|33572874	41	CM	transport	BP2535	Pu	0.44	16	0.41	16	0.39	14	0.4	14	0.39	14	0.38	12	0.49	14
535	Putative lipoprotein	gi|33572305	41	U	U	BP1569	Pu	0.56	18	0.41	12	0.52	13	0.5	14	0.61	17	0.52	18	0.42	11
536	Putative thiolase	gi|33563456	41	U	metabolism	BP2759	Pu	0.53	22	0.39	14	0.28	11	0.37	16	0.44	16	0.37	11	0.38	13
537	Molecular chaperone	gi|33572837	41	C	stress response/transcription regulation	BP2498	dnaJ	0.23	10	0.2	8	0.23	8	0.2	8	0.21	7	0.18	6	0.2	9
538	Putative binding-protein-dependent transport protein	gi|33564290	41	C/P	transport	BP3322	Pu	0.16	7	0.57	17	0.57	18	0.42	17	0.46	11	0.45	14	0.42	15
539	Putative exported protein	gi|33572243	41	U	transport	BP1506	Pu	0.31	8	0.25	6	0.21	8	0.25	6	0.34	10	0.27	8	0.25	8
540	Putative polyamine transport protein	gi|33572698	41	OM/P	transport	BP2348	Pu	0.26	7	0.31	8	0.22	8	0.14	3	0.25	7	0.27	6	0.28	7
541	Phosphoglycerate kinase	gi|33571796	41	C	metabolism	BP1001	pgk	0.29	11	0.098	3	0.2	9	0.21	9	0.29	9	0.32	10	0.19	7
542	Probable GTP-binding protein	gi|33571567	41	C	metabolism	BP0747	obg	0.13	7	0.26	10	0.31	9	0.18	8	0.12	4	0.21	6	0.19	7
543	Cell division protein FtsZ	gi|33564023	41	C	Cell division/integrity	BP3018	ftsZ	0.33	12	0.11	3	0.11	4	0.28	10	0.041	1^	0.14	4	0.23	6
544	Putative acetylornithine aminotransferase	gi|33564485	41	C	amino acid metabolism	BP3539	argD1	0.22	5	0.27	6	0.2	5	0.1	3	0.22	5	0.17	5	0.076	2
545	Phosphoserine aminotransferase	gi|33571746	41	C	amino acid metabolism	BP0945	serC	0.082	5	0.11	5	0.1	4	0.048	3	0.13	5	0.077	4	0.11	3
546	Putative thiolase	gi|33563792	41	U	metabolism	BP2759	Pu	0.2	7	0.12	5	0.21	7	0.13	5	0.18	5	0.1	4	0.13	5
547	Peptide chain release factor 2	gi|33571886	41	C	translation	BP1104	prfB	0.12	4	0.12	4	0.12	3	0.12	3	0.12	3	0.12	3	0.09	2
548	Putative uncharacterized protein	gi|33564295	41	U	enzymatic activity	BP3328	Pu	0.079	3	0.1	3	0.13	4	0.1	3	0.079	2	0.1	3	0.079	3
549	Sensor kinase protein	gi|33564481	41	U	enzymatic activity	BP3535		0.099	3	0.081	4	0.048	3	0.059	4	0.075	3	0.051	2	0.048	2
550	Dihydrolipoamide succinyltransferase component of 2-oxoglutarate dehydrogenase complex	gi|33571905	42	CM/P	metabolism	BP1125	odhB	0.61	28	0.33	13	0.33	13	0.34	11	0.36	12	0.36	14	0.42	12
551	Putative hemolysin	gi|33564043	42	C	metabolism	BP3040	bllY	0.46	13	0.51	20	0.43	13	0.42	13	0.39	13	0.39	11	0.45	15
552	S-adenosylmethionine synthetase	gi|33564072	42	C	amino acid metabolism	BP3071	metK	0.35	10	0.27	6	0.26	7	0.29	9	0.32	8	0.29	8	0.27	7
553	Putative ABC transporter substrate binding protein	gi|33571177	42	U	transport	BP0301	Pu	0.2	7	0.37	11	0.32	9	0.29	7	0.25	9	0.27	9	0.32	9
554	Putative mandelate racemase	gi|33572111	42	C	enzymatic activity	BP1359	Pu	0.18	8	0.16	7	0.23	9	0.19	8	0.27	10	0.26	9	0.21	8
555	L-lactate dehydrogenase	gi|33571337	42	C	enzymatic activity	BP0484	lldD	0.25	8	0.44	14	0.34	10	0.25	8	0.3	8	0.32	12	0.25	6
556	Putative tRNA synthetase	gi|33563568	42	C	amino acid metabolism	BP2189	hisZ	0.2	12	0.22	9	0.21	8	0.18	8	0.15	6	0.21	10	0.16	6
557	Putative uncharacterized protein	gi|311824319	42	U	U	BP3084	Pu	0.22	8	0.18	6	0.16	5	0.2	8	0.16	5	0.25	7	0.16	4
558	Enoly-CoA hydratase	gi|33572190	42	C	enzymatic activity	BP1446		0.18	6	0.2	8	0.23	9	0.097	5	0.18	6	0.19	9	0.17	7
559	Putative 3,4-dihydroxy-2-butanone 4-phosphate synthase	gi|33564434	42	C	metabolism	BP3484	ribB	0.14	4	0.13	6	0.066	2	0.072	3	0.072	3	0.12	4	0.072	3
560	Putative hydrolase	gi|33564039	42	C	enzymatic activity	BP3036	Pu	0.17	5	0.2	6	0.13	4	0.15	5	0.12	5	0.18	5	0.088	2
561	Probable acyl-CoA dehydrogenase	gi|33572189	42	C	metabolism	BP1445	Pu	0.16	8	0.1	2	0.031	1^	0.07	3	0.11	4	0.11	3	0.044	2
562	Elongation factor Tu	gi|33564553	43	C	translation	BP0007	tuf1	0.77	29	0.65	25	0.68	27	0.69	28	0.57	24	0.55	21	0.64	25
563	Succinylornithine transaminase	gi|33571308	43	C	amino acid metabolism	BP0451	argD2	0.58	20	0.53	18	0.47	16	0.45	18	0.55	17	0.47	19	0.58	15
564	Arginine biosynthesis bifunctional protein	gi|33564737	43	C	amino acid metabolism	BP3807	argJ	0.29	14	0.28	12	0.37	14	0.29	11	0.31	14	0.35	13	0.35	18
565	3-oxoacyl-[acyl-carrier-protein] synthase II	gi|33572779	43	CM	lipid metabolism	BP2439	fabF	0.31	12	0.32	14	0.39	12	0.26	11	0.39	14	0.26	12	0.28	9
566	Aromatic-amino-acid aminotransferase	gi|227467258	43	C	metabolism	BP1795	tyrB	0.34	11	0.38	11	0.3	9	0.28	12	0.35	12	0.38	13	0.34	11
567	Phosphoribosylglycinamide formyltransferase 2	gi|33571534	43	CM	nucleotide metabolism	BP0702	purT	0.35	13	0.19	9	0.15	5	0.29	10	0.23	8	0.18	8	0.27	7
568	Putative bifunctional protein	gi|33564679	43	CM	transport	BP3744	Pu	0.34	12	0.3	8	0.21	8	0.26	8	0.14	7	0.27	10	0.31	10
569	Phage-related hypothetical protein	gi|33571357	43	C	HP	BP0506	HP	0.27	8	0.29	10	0.25	9	0.21	6	0.21	6	0.15	5	0.23	7
570	Tryptophan synthase beta chain	gi|33564533	43	C	amino acid metabolism	BP3589	trpB	0.26	10	0.31	8	0.18	8	0.25	8	0.29	11	0.24	9	0.22	6
571	Glutaryl-CoA dehydrogenase	gi|33572274	43	U	metabolism	BP1537	gcdH	0.2	6	0.25	7	0.16	5	0.18	5	0.13	4	0.23	7	0.12	3
572	Putative exported protein	gi|33564519	43	U	transport	BP3575	Pu	0.13	4	0.19	5	0.11	6	0.14	6	0.22	9	0.25	9	0.12	5
573	Lipid-A-disaccharide synthase	gi|33572176	43	C	lipid metabolism	BP1432	lpxB	0.19	7	0.18	7	0.18	7	0.1	5	0.12	6	0.22	7	0.056	2
574	Aromatic-amino-acid aminotransferase	gi|227467260	43	C	metabolism	BP2858	tyrB	0.3	9	0.073	2	0.043	2	0.23	6	0.27	7	0.2	7	0.15	5
575	Putative hydrolase	gi|33563838	43	U	hydrolase activity	BP3857	Pu	0.088	5	0.15	5	0.048	3	0.078	4	0.095	3	0.095	5	0.025	2
576	Putative aminotransferase	gi|33563814	44	C	metabolism	BP2785	Pu	0.28	10	0.3	9	0.22	7	0.25	9	0.3	9	0.26	9	0.26	8
577	Cell division protein FtsA	gi|33564024	44	C	cell division	BP3019	ftsA	0.31	15	0.091	3	0.12	4	0.24	9	0.19	7	0.18	7	0.17	7
578	Putative peptidoglycan-binding protein	gi|33572462	44	CM	metabolism	BP1746	Pu	0.18	8	0.2	8	0.17	10	0.17	6	0.14	7	0.17	7	0.14	5
579	Putative uncharacterized protein BP1127	gi|33571907	44	U	nucleotide binding	BP1127	Pu	0.26	11	0.12	4	0.058	3	0.095	4	0.12	4	0.095	3	0.12	4
580	Conserved hypothetical protein	gi|33564111	44	C	HP	BP3115	HP	0.16	7	0.13	6	0.14	5	0.094	3	0.094	3	0.065	3	0.094	4
581	Putative uncharacterized protein BP2012	gi|33563413	44	U	U	BP2012	Pu	0.16	5	0.15	4	0.11	5	0.14	4	0.065	2	0.14	3	0.14	3
582	Putative gamma-glutamyl phosphate reductase	gi|33563439	44	C	amino acid metabolism	BP2041	proA	0.18	7	0.14	6	0.074	4	0.12	4	0.064	4	0.1	4	0.12	4
583	Putative penicillin-binding protein precursor	gi|33571003	45	CM	protein processing	BP0102	Pu	0.43	14	0.38	12	0.37	14	0.35	14	0.35	13	0.35	12	0.35	12
584	Serine hydroxymethyltransferase	gi|296512969	45	C	amino acid metabolism	BP2952	glyA	0.46	16	0.43	15	0.41	15	0.4	15	0.41	16	0.44	14	0.39	14
585	Ribonucleoside-diphosphate reductase beta chain	gi|33563990	45	C	metabolism	BP2984	nrdB	0.2	8	0.33	11	0.26	9	0.27	10	0.24	7	0.33	10	0.26	8
586	4-aminobutyrate aminotransferase	gi|33563384	45	C	metabolism	BP1977	goaG	0.24	11	0.29	11	0.21	7	0.17	8	0.23	11	0.25	9	0.24	8
587	Glutamate-1-semialdehyde 2,1-aminomutase	gi|33571188	45	C	metabolism	BP0315	hemL	0.3	11	0.15	8	0.21	9	0.15	6	0.19	8	0.27	9	0.17	7
588	Tyrosyl-tRNA synthetase	gi|33563963	45	C	translation	BP2954	tyrS	0.22	12	0.21	10	0.19	8	0.3	12	0.23	11	0.25	9	0.2	8
589	Aspartokinase	gi|33572603	45	C	metabolism	BP1913	ask	0.31	12	0.15	6	0.19	6	0.22	11	0.18	7	0.17	10	0.22	8
590	Molybdopterin biosynthesis protein	gi|33572206	45	C	metabolism	BP1465	moeA	0.27	9	0.15	5	0.15	5	0.16	7	0.11	5	0.17	5	0.13	5
591	Cysteine desulfurase	gi|33572509	45	C	amino acid metabolism	BP1799	iscS	0.17	4	0.055	2	0.13	3	0.17	4	0.19	5	0.17	4	0.17	4
592	Putative amidohydrolase	gi|33563670	45	C	enzymatic activity	BP2301	Pu	0.11	4	0.16	6	0.15	7	0.088	3	0.12	5	0.12	6	0.12	4
593	Cys/Met metabolism PLP-dependent enzyme	gi|33564474	45	C	amino acid metabolism	BP3528	Pu	0.089	5	0.089	4	0.053	2	0.053	2	0.063	3	0.048	3	0.063	2
594	3-deoxy-D-manno-octulosonic-acid transferase	gi|33570995	45	C	enzymatic activity	BP0095	kdtA	0.075	4	0.072	7	0.098	7	0.072	2	0.072	3	0.028	2	0.054	3
595	HlyD family secretion protein	gi|33564745	45	U	transport	BP3815		0.17	4	0.017	1^	0.11	5	0.12	3	0.12	3	0.17	4	0.1	2
596	Enolase	gi|33572731	46	C/OM/E	metabolism	BP2386	eno	0.39	16	0.39	14	0.26	9	0.35	14	0.29	13	0.35	14	0.34	12
597	Isocitrate dehydrogenase [NADP]	gi|33572827	46	C	metabolism	BP2488	icd	0.33	19	0.34	18	0.29	15	0.31	20	0.33	17	0.27	16	0.28	13
598	Glutamate dehydrogenase	gi|33572560	46	C	metabolism	BP1857	gdhA	0.33	12	0.25	9	0.26	9	0.28	10	0.33	11	0.29	11	0.25	7
599	Putative histidinol dehydrogenase	gi|33564701	46	C	amino acid metabolism	BP3768	hisD	0.21	11	0.23	11	0.18	9	0.21	7	0.19	9	0.21	11	0.28	10
600	Putative ABC-transporter ATP-binding protein	gi|33563454	46	C/CM	transport	BP2057	Pu	0.31	12	0.3	11	0.26	8	0.26	7	0.15	4	0.074	3	0.25	7
601	Putative membrane protein	gi|33571754	46	C	U	BP0953	Pu	0.13	7	0.23	10	0.2	7	0.2	8	0.2	8	0.14	6	0.13	5
602	Putative amidase	gi|33564289	46	C	enzymatic activity	BP1874	Pu	0.15	7	0.37	12	0.28	7	0.25	8	0.2	5	0.35	10	0.24	7
603	Pomoserine dehydrogenase	gi|33563813	46	C	amino acid metabolism	BP2784		0.22	8	0.24	8	0.065	3	0.12	6	0.16	5	0.17	7	0.13	4
604	Piaminopimelate decarboxylase	gi|33564593	46	C	amino acid metabolism	BP3653	lysA	0.1	5	0.11	5	0.084	4	0.061	3	0.15	5	0.091	4	0.23	7
605	Putative TolB-like translocation protein	gi|33564307	47	P	transport	BP3343	tolB	0.68	29	0.74	32	0.72	29	0.73	28	0.73	32	0.66	25	0.68	33
606	Probable extracellular solute-binding protein	gi|33571021	47	P	transport/metabolism	BP0121	Pu	0.42	18	0.56	29	0.62	35	0.39	18	0.59	35	0.44	17	0.45	17
607	Putative membrane protein	gi|33563570	47	U	U	BP2191	hflK	0.55	22	0.51	21	0.53	22	0.53	21	0.5	21	0.55	19	0.43	13
608	Transcription termination factor Rho	gi|33572034	47	C	transcription	BP1262	rho	0.51	25	0.45	25	0.46	23	0.39	18	0.46	24	0.4	20	0.39	17
609	Polysaccharide biosynthesis protein	gi|33564145	47	C	metabolism	BP3150	wbpO	0.37	15	0.36	14	0.3	12	0.34	14	0.3	12	0.34	14	0.32	13
610	Adenylosuccinate synthetase	gi|33563567	47	C	nucleotide metabolism	BP2188	purA	0.43	18	0.32	10	0.28	10	0.28	10	0.27	9	0.32	9	0.28	9
611	Respiratory-chain NADH dehydrogenase, 49 kDa subunit	gi|33571654	47	C	transport	BP0844	nuoD	0.28	11	0.33	15	0.33	13	0.25	10	0.24	10	0.26	11	0.21	9
612	Putative membrane-bound transglycolase	gi|33564243	47	C	enzymatic activity	BP3268	Pu	0.34	14	0.22	11	0.26	12	0.16	10	0.2	11	0.21	9	0.25	10
613	ATP-dependent Clp protease ATP-binding subunit	gi|33572491	47	C	Protein folding	BP1776	clpX	0.3	11	0.17	10	0.27	10	0.36	12	0.17	6	0.14	8	0.3	9
614	Fumarylacetoacetase	gi|33564130	47	C	enzymatic activity	BP3135	fahA	0.14	5	0.14	4	0.1	3	0.076	3	0.1	3	0.076	2	0.14	4
615	Phosphoribosylamine--glycine ligase	gi|33572659	47	C	nucletotide metabolism	BP2309	purD	0.072	5	0.17	6	0.13	4	0.16	6	0.13	4	0.15	5	0.15	4
616	Conserved hypothetical protein	gi|33571415	47	C	RNA processing	BP0569	HP	0.052	3	0.068	3	0.034	3	0.052	2	0.034	1^	0.034	3	0.034	1^
617	Trigger factor	gi|33572489	48	C	transport	BP1774	tig	0.72	34	0.76	37	0.76	37	0.76	34	0.76	38	0.7	33	0.69	33
618	Glycerol-3-phosphate-binding periplasmic protein precursor	gi|33572050	48	P	metabolism	BP1819	ugpB	0.49	23	0.51	24	0.48	24	0.47	20	0.54	24	0.52	23	0.48	25
619	Citrate synthase	gi|33572706	48	C	metabolism	BP2358	gltA	0.31	16	0.38	19	0.29	14	0.33	15	0.35	16	0.32	15	0.37	14
620	Phosphoglucomutase/phosphomannomutase	gi|33571860	48	C	metabolism	BP1075	glmM	0.44	19	0.41	19	0.39	18	0.43	14	0.39	16	0.43	16	0.37	13
621	Putative efflux system inner membrane protein	gi|33563469	48	CM	transport	BP2075	Pu	0.29	11	0.35	17	0.44	14	0.27	12	0.3	11	0.34	13	0.3	8
622	UDP-N-acetylglucosamine synthesis bifunctional protein	gi|33564665	48	C	cell integrity	BP3730	glmU	0.39	19	0.13	6	0.26	13	0.37	17	0.34	15	0.31	14	0.29	12
623	Histidyl-tRNA synthetase	gi|33563577	48	C	translation	BP2198	hisS	0.28	10	0.26	10	0.23	9	0.26	12	0.19	11	0.28	10	0.2	8
624	Aspartate transcarbamoylase	gi|33572901	48	C	amino acid metabolism	BP2562	pyrB	0.3	12	0.056	2	0.056	2	0.36	12	0.14	5	0.19	6	0.12	4
625	UDP-N-acetylmuramate:L-alanyl-gamma-D-glutamyl-meso-diaminopimelate ligase	gi|33564005	48	C	metabolism	BP3000	mpl	0.096	5	0.11	6	0.096	6	0.12	5	0.13	6	0.11	6	0.11	5
626	Argininosuccinate synthase	gi|33564483	49	C	amino acid metabolism	BP3537	argG	0.43	22	0.29	14	0.38	17	0.38	17	0.38	14	0.4	16	0.33	13
627	Putative GTP-binding protein	gi|33563574	49	C	translation	BP2195	der	0.2	12	0.29	15	0.27	12	0.3	14	0.23	12	0.26	13	0.28	12
628	NADP-specific glutamate dehydrogenase	gi|33571239	49	C	amino acid metabolism	BP0368	gdhA	0.25	9	0.15	7	0.12	5	0.17	6	0.2	6	0.18	9	0.15	5
629	Phosphoglucomutase	gi|33564136	49	C	metabolism	BP3141	pgm	0.085	4	0.15	9	0.15	6	0.096	5	0.13	5	0.14	5	0.028	2
630	Glutathione reductase	gi|33563507	49	C	cell homeostasis	BP2120	gor	0.27	9	0.082	2	0.18	6	0.25	7	0.16	7	0.22	7	0.17	5
631	Conserved hypothetical protein	gi|33563973	49	C	HP	BP2964	HP	0.26	13	0.059	2	0.11	4	0.16	9	0.11	4	0.11	5	0.11	4
632	Conserved hypothetical protein	gi|33572810	49	U	metabolism	BP2471	HP	0.19	8	0.21	9	0.15	6	0.087	4	0.17	7	0.22	8	0.14	4
633	2-oxoglutarate dehydrogenase complex, E3 component	gi|33571906	50	C	metabolism	BP1126	odhL	0.62	35	0.32	13	0.37	16	0.31	16	0.48	19	0.36	18	0.28	11
634	Adenylosuccinate lyase	gi|33563903	50	C	metabolism	BP2890	purB	0.47	23	0.5	21	0.45	20	0.4	17	0.39	20	0.41	17	0.42	18
635	Seryl-tRNA synthetase	gi|33572809	50	C	translation	BP2470	serS	0.26	10	0.32	14	0.24	11	0.22	11	0.27	9	0.23	10	0.26	10
636	Respiratory-chain NADH dehydrogenase, 51 kDa subunit	gi|33571656	50	C	energy metabolism	BP0846	nuoF	0.27	10	0.29	9	0.25	8	0.27	10	0.22	6	0.22	9	0.2	7
637	Biotin carboxylase	gi|33564001	50	C	metabolism	BP2996	fabG	0.35	11	0.25	10	0.26	10	0.33	10	0.12	6	0.23	9	0.3	9
638	Fumarate hydratase class II	gi|33571131	50	C	metabolism	BP0248	fumC	0.17	8	0.24	11	0.16	9	0.17	6	0.19	8	0.29	8	0.19	7
639	ATP-dependent Hsl protease ATP-binding subunit	gi|33564088	50	C	protein folding	BP3087	hslU	0.26	12	0.12	7	0.12	7	0.24	9	0.1	4	0.17	9	0.097	5
640	Cyclolysin secretion protein	gi|33571581	50	OM	transport/cytolysis	BP0763	cyaE	0.2	11	0.3	13	0.3	13	0.16	6	0.15	6	0.19	7	0.22	12
641	Probable aminotransferase	gi|33571545	50	U	metabolism	BP0721	Pr	0.061	3	0.14	8	0.078	3	0.12	4	0.11	5	0.12	5	0.05	2
642	ATP synthase beta chain	gi|33564261	51	CM	transport	BP3288	atpD	0.74	27	0.65	20	0.62	21	0.62	25	0.66	23	0.69	24	0.62	23
643	Putative carboxy-terminal processing protease	gi|259463419	51	CM	enzymatic activity	BP0609	ctpA	0.41	24	0.37	23	0.35	21	0.44	24	0.41	24	0.38	18	0.36	22
644	Signal recognition particle protein	gi|33570982	51	C/CM	protein processing	BP0079	ffh	0.41	21	0.49	24	0.45	19	0.33	16	0.32	18	0.35	16	0.46	18
645	Threonine synthase	gi|33563812	51	C	amino acid metabolism	BP2783	thrC	0.45	17	0.31	12	0.35	13	0.24	11	0.27	13	0.25	11	0.26	9
646	Glutamyl-tRNA synthetase	gi|33563985	51	C	translation	BP2978	gltX	0.25	9	0.22	12	0.26	12	0.18	9	0.2	9	0.18	11	0.18	6
647	Probable aldehyde dehydrogenase	gi|33571321	51	C	energy metabolism	BP0465	Pu	0.15	8	0.22	10	0.16	8	0.1	3	0.29	11	0.24	9	0.16	7
648	Conserved hypothetical protein	gi|33572444	51	C	RNA processing	BP1725	rlmD	0.12	5	0.18	9	0.15	8	0.13	6	0.13	4	0.19	8	0.14	5
649	Amino-acid acetyltransferase	gi|33572685	51	C	amino acid metabolism	BP2335	argA	0.22	7	0.11	4	0.079	4	0.094	3	0.13	5	0.17	5	0.13	4
650	3-isopropylmalate dehydratase large subunit	gi|33572220	51	C	amino acid metabolism	BP1481	leuC	0.19	5	0.16	6	0.18	7	0.19	6	0.18	6	0.18	8	0.19	6
651	Conserved hypothetical protein I	gi|33564732	51	C	binding	BP3801	HP	0.059	3	0.11	5	0.059	4	0.052	2	0.078	4	0.078	4	0.033	2
652	Putative membrane protein	gi|33572224	52	C/CM/P	transport	BP1485	U	0.52	24	0.52	23	0.52	19	0.48	19	0.5	20	0.46	18	0.5	19
653	Serine protease	gi|33572774	52	P	protein processing	BP2434	mucD	0.42	19	0.4	19	0.42	18	0.37	18	0.43	21	0.34	18	0.33	16
654	Putative aldehyde dehydrogenase	gi|33564566	52	C	enzymatic activity	BP3624	Pu	0.39	18	0.42	21	0.4	18	0.34	17	0.42	21	0.38	18	0.43	19
655	Adenosylhomocysteinase	gi|33564069	52	C	amino acid metabolism	BP3068	ahcY	0.37	14	0.37	15	0.36	15	0.39	15	0.38	14	0.42	18	0.4	15
656	Inosine-5'-monophosphate dehydrogenase	gi|33572959	52	C	nucleotide metabolism	BP2625	guaB	0.39	17	0.27	11	0.3	13	0.3	13	0.36	15	0.36	17	0.35	13
657	Glutamine synthetase	gi|33572331	52	C	amino acid metabolism	BP1596	glnA	0.32	16	0.32	14	0.29	13	0.24	13	0.3	13	0.36	13	0.23	10
658	Cytosol aminopeptidase	gi|33572762	52	C	protein processing	BP2421	pepA	0.39	17	0.27	10	0.2	6	0.26	11	0.26	11	0.26	12	0.21	8
659	Argininosuccinate lyase	gi|33563739	52	C	amino acid metabolism	BP2702	argH	0.27	17	0.25	14	0.21	13	0.22	15	0.21	17	0.22	11	0.23	11
660	Glutamyl-tRNA(GLN) amidotransferase subunit B	gi|33571242	52	C	translation	BP0371	gatB	0.26	12	0.24	12	0.27	12	0.19	6	0.19	8	0.21	9	0.24	7
661	Succinate-semialdehyde dehydrogenase [NADP+]	gi|33563383	52	U	enzymatic activity	BP1976	gabD	0.24	10	0.074	2	0.14	5	0.17	9	0.12	3	0.24	7	0.15	5
662	Putative uncharacterized protein BP1305	gi|33572072	52	U	enzymatic activity	BP1305	Pu	0.071	2	0.12	6	0.15	4	0.071	2	0.12	4	0.079	3	0.071	2
663	Two-component sensor kinase	gi|33564203	52	CM	signal transduction	BP3223		0.13	6	0.093	4	0.032	2	0.11	5	0.032	2	0.063	3	0.076	4
664	Putative exported protein	gi|33571269	52	U	U	BP0403	Pu	0.072	3	0.12	5	0.05	2	0.05	3	0.15	5	0.048	2	0.11	4
665	Pyruvate kinase	gi|33564300	53	C	metabolism	BP3333	pykA	0.26	10	0.26	12	0.23	9	0.22	12	0.3	12	0.18	10	0.17	6
666	Glutamyl-tRNA(GLN) amidotransferase subunit A	gi|33571243	53	U	translation	BP0372	gatA	0.26	10	0.27	12	0.31	12	0.15	8	0.16	6	0.26	10	0.23	9
667	Cysteinyl-tRNA synthetase	gi|33572598	53	C	translation	BP1908	cysS	0.16	7	0.3	11	0.26	8	0.27	9	0.22	8	0.19	8	0.2	6
668	Glutamate synthase	gi|161610756	54	C	amino acid metabolism	BP3754	gltD	0.13	10	0.19	14	0.24	15	0.088	8	0.12	9	0.18	8	0.18	8
669	Putative exported protein	gi|33564361	54	U	enzymatic activity	BP3402	Pu	0.23	10	0.22	10	0.25	13	0.15	7	0.17	10	0.14	5	0.14	6
670	Putative peptidoglycan synthesis protein	gi|33564030	54	C	Cell cycle	BP3025	murD	0.19	9	0.15	8	0.17	9	0.14	8	0.076	4	0.14	8	0.14	5
671	Catalase	gi|33564779	55	P	enzymatic acitivity	BP3852	katA	0.38	18	0.48	25	0.45	22	0.41	17	0.42	20	0.37	14	0.46	24
672	ATP synthase alpha chain	gi|33564259	55	CM	transport	BP3286	atpA	0.42	23	0.34	16	0.33	17	0.35	24	0.3	15	0.32	18	0.36	16
673	N utilization substance protein A	gi|33572019	55	C	DNA repair	BP1246	nusA	0.34	17	0.36	19	0.35	16	0.36	17	0.3	15	0.27	14	0.32	14
674	Anthranilate synthase component I	gi|33564239	55	C	amino acid metabolism	BP3264	trpE	0.41	21	0.4	19	0.33	17	0.27	15	0.34	18	0.37	17	0.31	13
675	Threonine dehydratase biosynthetic	gi|33571034	55	U	metabolism	BP0139	ilvA	0.19	8	0.062	3	0.078	2	0.2	7	0.14	7	0.21	6	0.16	6
676	Putative thiamine-pyrophosphate-requiring enzyme	gi|33572272	55	U	metabolism	BP1535	Pu	0.077	3	0.077	3	0.052	4	0.14	5	0.077	4	0.075	4	0.048	2
677	Bifunctional purine biosynthesis protein	gi|33564374	56	C	nucleotide metabolism	BP3416	purH	0.32	17	0.047	2	0.14	8	0.24	11	0.2	7	0.24	8	0.16	5
678	Amidophosphoribosyltransferase	gi|33572159	56	C	nucleotide binding	BP1415	purF	0.19	10	0.085	5	0.14	7	0.19	8	0.091	5	0.14	6	0.15	6
679	ABC-transport protein, solute-binding component	gi|33563732	56	P	transport	BP2692		0.018	1	0.063	4	0.042	3	0.051	3	0.046	2	0.055	3	0.063	5
680	60 kDa chaperonin	gi|33564445	57	C	Protein processing	BP3495	groL	0.81	76	0.79	71	0.82	81	0.81	75	0.86	93	0.75	70	0.72	63
681	Putative peptidyl-prolyl cis-trans isomerase	gi|33564297	57	P	protein folding	BP3330	surA	0.42	19	0.48	26	0.47	20	0.39	18	0.45	24	0.39	15	0.52	29
682	Dihydrolipoamide acetyltransferase component of pyruvate dehydrogenase complex	gi|33571788	57	C	metabolism	BP0994	aceF	0.41	19	0.16	8	0.24	9	0.3	12	0.38	15	0.34	12	0.28	9
683	Conserved ATP-binding protein	gi|33572657	57	U	ATP binding	BP2307	Pu	0.26	15	0.27	14	0.26	12	0.2	13	0.26	15	0.23	12	0.28	13
684	Putative extracellular solute-binding protein	gi|33564789	57	P	transport	BP3862	Pu	0.23	11	0.33	17	0.29	15	0.16	12	0.39	15	0.32	14	0.29	17
685	Lysyl-tRNA synthetase	gi|33571884	57	C	translation	BP1102	lysS	0.28	13	0.28	11	0.25	9	0.2	9	0.12	5	0.22	8	0.2	8
686	Glucose-6-phosphate isomerase	gi|33564137	57	C	metabolism	BP3142	pgi	0.17	8	0.21	9	0.19	8	0.13	6	0.2	10	0.21	8	0.16	5
687	3-octaprenyl-4-hydroxybenzoate carboxy-lyase	gi|33571846	57	C/CM	metabolism	BP1060	ubiD	0.2	9	0.11	7	0.11	6	0.12	6	0.11	6	0.13	7	0.052	3
688	Putative gamma-glutamyltranspeptidase	gi|33564054	57	U	enzymatic activity	BP3052	Pu	0.18	9	0.1	7	0.092	5	0.14	5	0.11	4	0.067	2	0.086	3
689	Putative glycerol-3-phosphate dehydrogenase	gi|33563689	57	C	metabolism	BP2644	Pu	0.15	7	0.049	3	0.049	4	0.086	4	0.086	3	0.066	3	0.086	4
690	Putative binding-protein-dependent transport periplasmic protein	gi|33572740	58	P	transport	BP2396	Pu	0.24	14	0.48	20	0.38	18	0.41	18	0.33	18	0.34	18	0.33	16
691	Putative exported protein	gi|33572873	58	U	metabolism	BP2534	Pu	0.27	12	0.25	10	0.22	11	0.19	11	0.16	8	0.23	10	0.19	10
692	GMP synthase [glutamine-hydrolyzing]	gi|33572958	58	C	nucleotide metabolism	BP2624	guaA	0.19	9	0.049	2	0.064	2	0.087	3	0.053	4	0.058	2	0.096	5
693	Putative gamma-glutamyltranspeptidase	gi|33563733	59	C/P	enzymatic activity	BP2693	Pu	0.34	17	0.17	9	0.2	11	0.17	8	0.26	11	0.25	9	0.21	8
694	Unnamed protein product	gi|259666722	59	C	metabolism	BP2403	Pu	0.083	6	0.11	7	0.09	5	0.1	8	0.081	4	0.063	5	0.085	6
695	Putative ABC transporter, ATP-binding protein	gi|33563391	60	U	transport	BP1986	Pu	0.1	6	0.13	6	0.097	5	0.1	7	0.14	7	0.13	6	0.12	5
696	Pseudouridine synthase	gi|33572017	61	C	RNA binding	BP1244		0.24	14	0.24	16	0.26	16	0.32	16	0.21	12	0.2	12	0.2	11
697	Unnamed protein product	gi|259654216	61	U	U	U	U	0.18	9	0.26	10	0.21	10	0.18	9	0.19	8	0.18	9	0.15	9
698	CTP synthase	gi|33572734	61	C	nucleotide metabolism	BP2389	pyrG	0.19	12	0.18	15	0.12	11	0.11	9	0.13	10	0.2	13	0.11	6
699	Dihydrolipoamide dehydrogenase	gi|33571789	62	C	energy metabolism	BP0995	lpdA	0.47	34	0.29	15	0.35	18	0.41	24	0.45	27	0.37	22	0.43	22
700	rpsA gene product	gi|161610761	62	C	translation	BP0950	rpsA	0.33	23	0.3	19	0.29	21	0.38	24	0.23	13	0.33	20	0.34	19
701	Hypothetical protein BP2788	gi|33563817	62	U	HP	BP2788	HP	0.37	17	0.36	15	0.38	16	0.41	17	0.31	10	0.28	11	0.34	12
702	Gamma-glutamyltranspeptidase	gi|33571135	62	C/P	enzymatic acitivity	BP0252	ggt	0.2	12	0.21	13	0.23	13	0.089	6	0.23	14	0.19	10	0.17	12
703	Probable inner-membrane protein	gi|33571347	62	CM	transport	BP0495	yidC	0.36	13	0.08	4	0.11	6	0.28	11	0.19	5	0.22	10	0.13	5
704	Putative AMP-binding protein	gi|33572722	62	C	enzymatic activity	BP2377	Pu	0.082	3	0.096	5	0.13	5	0.075	4	0.11	6	0.15	7	0.076	3
705	2-isopropylmalate synthase	gi|33571028	63	C	amino acid metabolism	BP0131	leuA	0.19	12	0.085	6	0.11	4	0.14	5	0.21	10	0.24	9	0.15	5
706	Acetolactate synthase large subunit	gi|33571604	63	U	metabolism	BP0789	ilvI	0.14	7	0.068	3	0.044	3	0.1	9	0.04	2	0.067	4	0.093	4
707	bscC	gi|29603239	63	OM	protein secretion	BP2235	bscC	0.085	6	0.087	7	0.15	7	0.13	7	0.13	7	0.12	6	0.16	7
708	Prolyl-tRNA synthetase	gi|33564312	64	C	translation	BP3348	proS	0.36	24	0.3	18	0.3	18	0.36	20	0.37	20	0.27	17	0.3	15
709	Hemolysin activator-like protein	gi|33572579	64	OM	transport/secretion	BP1884	fhaC	0.28	19	0.27	15	0.3	15	0.3	15	0.26	14	0.33	18	0.29	13
710	Succinate dehydrogenase flavoprotein subunit	gi|33572709	65	C/CM	energy metabolism	BP2361	sdhA	0.31	18	0.45	26	0.28	19	0.27	15	0.33	17	0.39	21	0.34	19
711	Putative uncharacterized protein BP3276	gi|33564251	65	U	U	BP3276	Pu	0.21	10	0.14	7	0.13	7	0.12	6	0.15	6	0.11	6	0.12	5
712	Arginyl-tRNA synthetase	gi|33571015	65	C	translation	BP0115	argS	0.24	13	0.18	14	0.092	6	0.17	8	0.16	8	0.12	7	0.16	7
713	Probable acyl-CoA dehydrogenase	gi|33571764	65	C	enzymatic activity	BP0964	Pu	0.067	5	0.082	5	0.061	4	0.13	8	0.061	3	0.038	3	0.046	2
714	Tracheal colonization factor precursor	gi|33571975	66	OM/E	transport	BP1201	tcfA	0.45	29	0.72	52	0.68	44	0.65	48	0.66	47	0.65	45	0.68	55
715	Dihydroxy-acid dehydratase	gi|33571167	66	C	amino acid metabolism	BP0289	ilvD1	0.19	11	0.026	2	0.11	6	0.18	8	0.12	6	0.22	9	0.18	8
716	1-deoxy-D-xylulose 5-phosphate synthase	gi|33563827	66	U	metabolism	BP2798	dxs	0.074	5	0.056	4	0.09	6	0.087	5	0.063	3	0.073	3	0.097	5
717	Putative ABC transporter ATP-binding protein	gi|33564037	66	C	transport	BP3034	Pu	0.081	4	0.13	8	0.11	7	0.1	4	0.1	5	0.11	7	0.071	3
718	Aspartyl-tRNA synthetase	gi|33571539	67	C	translation	BP0709	aspS	0.31	20	0.23	12	0.18	12	0.2	12	0.25	15	0.21	13	0.19	9
719	Putative glutaminyl-tRNA synthetase	gi|33564206	67	C	translation	BP3226	glnS	0.21	15	0.14	12	0.18	11	0.17	10	0.14	10	0.12	9	0.17	12
720	Glucosamine--fructose-6-phosphate aminotransferase [isomerizing] [	gi|33571502	67	C	metabolism	BP0666	glmS	0.19	14	0.085	7	0.09	5	0.13	9	0.085	6	0.097	7	0.18	10
721	Protein translocase subunit SecD	gi|33571832	68	CM	transport	BP1046	secD	0.27	13	0.15	8	0.11	6	0.26	14	0.16	8	0.27	13	0.18	11
722	GTP-binding elongation factor	gi|33572023	68	C	translation	BP1250	typA	0.22	17	0.12	8	0.15	10	0.17	10	0.12	7	0.13	5	0.11	6
723	DNA mismatch repair protein	gi|33571127	68	C	DNA repair	BP0244	mutL	0.059	4	0.078	4	0.041	4	0.059	4	0.041	2	0.041	2	0.019	1^
724	Conserved hypothetical protein	gi|33564123	69	C	U	BP3128	HP	0.32	25	0.42	26	0.33	20	0.2	12	0.28	19	0.23	13	0.23	16
725	ATP-dependent zinc metalloprotease	gi|33571862	69	CM	cell division	BP1077	ftsH	0.17	10	0.18	10	0.18	13	0.22	12	0.16	8	0.2	12	0.18	10
726	Putative ABC transporter ATP-binding subunit	gi|33572741	69	CM	transport	BP2397	Pu	0.18	12	0.22	14	0.12	9	0.29	14	0.15	7	0.16	8	0.14	8
727	Putative uncharacterized protein BP3002	gi|33564007	69	U	enzymatic activity	BP3002	Pu	0.11	7	0.049	4	0.088	6	0.078	4	0.057	3	0.045	3	0.045	2
728	Molecular chaperone	gi|33572838	70	C	protein folding/stress response	BP2499	dnaK	0.53	43	0.41	31	0.48	35	0.52	45	0.52	39	0.52	36	0.5	35
729	Heat shock protein	gi|33570977	71	C	stress response	BP0074	htpG	0.63	39	0.43	25	0.5	35	0.53	40	0.52	31	0.51	30	0.55	31
730	Putative peptidase	gi|33571712	71	C	protein processing	BP0906	Pu	0.47	26	0.49	28	0.45	30	0.49	29	0.55	29	0.5	27	0.4	26
731	Thiamine biosynthesis protein	gi|33571092	71	C	metabolism	BP0206	thiC	0.36	18	0.32	14	0.25	13	0.19	10	0.25	11	0.22	11	0.28	13
732	Topoisomerase IV subunit B	gi|33572036	71	C	enzymatic activity	BP1264	parE	0.17	9	0.11	10	0.15	12	0.13	7	0.14	8	0.17	8	0.13	8
733	Acetyl-coenzyme A synthetase	gi|33572752	72	C	enzymatic activity	BP2409	acsA	0.17	12	0.059	3	0.056	4	0.12	8	0.077	4	0.07	4	0.1	6
734	Transketolase 1	gi|33571794	72	C	enzymatic activity	BP0999	tktA	0.15	10	0.14	8	0.077	3	0.088	6	0.04	2	0.074	6	0.12	6
735	ATP-dependent DNA helicase	gi|33572344	72	C	DNA repair	BP1612	recG	0.056	3	0.041	4	0.099	4	0.056	3	0.09	4	0.049	3	0.09	4
736	Threonyl-tRNA synthetase	gi|33572235	73	C	translation	BP1497	thrS	0.14	14	0.25	19	0.19	17	0.15	14	0.16	11	0.18	14	0.16	9
737	Putative sulfatase	gi|33564131	73	CM	enzymatic activity	BP3136	Pu	0.13	8	0.13	8	0.11	8	0.21	14	0.081	5	0.13	11	0.15	8
738	DNA polymerase III subunit Tau	gi|33572287	73	C	DNA synthesis	BP1549	dnaX	0.1	6	0.079	7	0.079	3	0.079	3	0.053	3	0.13	5	0.098	5
739	DNA primase	gi|33563564	74	C	DNA synthesis	BP2185	dnaG	0.055	4	0.077	4	0.044	2	0.049	2	0.044	2	0.041	2	0.044	2
740	Glycyl-tRNA synthetase beta chain	gi|33570946	76	C	translation	BP0034	glyS	0.31	21	0.27	19	0.23	16	0.29	18	0.28	15	0.24	15	0.3	16
741	Unnamed protein product	gi|259655100	76	C	protein processing	BP0989	prlC	0.15	10	0.12	7	0.12	8	0.11	7	0.096	8	0.11	7	0.096	5
742	DNA ligase	gi|33564504	76	C	DNA repair	BP3560	ligA	0.18	15	0.25	19	0.2	11	0.17	12	0.1	5	0.091	5	0.088	7
743	Elongation factor G	gi|33564551	77	C	translation	BP3610	fusA	0.58	34	0.56	32	0.55	33	0.58	34	0.52	29	0.49	28	0.54	30
744	Polyribonucleotide nucleotidyltransferase	gi|33571610	77	C	RNA processing	BP0795	pnp	0.38	24	0.19	11	0.29	16	0.3	22	0.28	17	0.33	18	0.32	18
745	Methionyl-tRNA synthetase	gi|33571068	77	C	translation	BP0180	metG	0.33	26	0.31	27	0.23	20	0.24	20	0.17	13	0.24	18	0.23	16
746	Malate synthase G	gi|33564619	79	C	metabolism	BP3680	glcB	0.3	20	0.43	25	0.38	23	0.37	20	0.37	22	0.39	21	0.4	21
747	Hypothetical protein BP2815	gi|33563842	81	U	metabolism	BP2815	Pu	0.19	20	0.24	18	0.23	18	0.2	18	0.24	19	0.17	15	0.2	13
748	NADH-ubiquinone oxidoreductase, 75 kDa subunit	gi|33571657	81	C/CM	energy metabolism	BP0847	nuoG	0.24	17	0.33	22	0.31	19	0.31	23	0.26	17	0.26	17	0.24	16
749	Probable TonB-dependent receptor for iron transport	gi|33571666	82	OM	transport/virulence	BP0856	bfrD	0.58	47	0.64	63	0.6	49	0.66	62	0.62	63	0.62	46	0.55	48
750	NADP-dependent malic enzyme	gi|33571900	82	C	enzymatic activity	BP1120	maeB	0.57	44	0.42	29	0.34	25	0.4	25	0.35	24	0.4	27	0.41	27
751	5-methyltetrahydropteroyltriglutamate--homocyst eine methyltransferase	gi|33572882	84	U	amino acid metabolism	BP2543	metE	0.28	20	0.32	24	0.26	18	0.25	21	0.24	13	0.31	22	0.26	15
752	RNA polymerase sigma factor 70	gi|33563563	84	C	transcription	BP2184	rpoD	0.2	16	0.24	18	0.2	14	0.19	13	0.2	13	0.16	10	0.17	10
753	Topoisomerase IV subunit A	gi|33572038	84	C	enzymatic activity	BP1266	parC	0.22	18	0.21	17	0.2	14	0.23	15	0.19	16	0.16	13	0.19	11
754	ATP-dependent clp protease ATP-binding	gi|33563786	84	C	Protein processing	BP2753	clpA	0.18	13	0.14	11	0.12	10	0.15	10	0.1	7	0.12	7	0.17	9
755	Putative extracellular solute-binding protein	gi|33563388	84	C	transport	BP1983	Pu	0.063	6	0.14	8	0.12	7	0.071	5	0.17	8	0.13	6	0.097	5
756	RNA polymerase sigma factor	gi|33572777	84	C	transcription	BP2184	rpoD	0.18	4	0.18	4	0.27	5	0.18	3	0.27	4	0.21	4	0.38	5
757	DNA helicase II	gi|33572475	84	C	enzymatic activity	BP1759	uvrD	0.095	6	0.14	10	0.072	5	0.068	4	0.018	1^	0.054	3	0.035	3
758	Guanosine-3',5'-bis(diphosphate) 3'-pyrophosphohydrolase	gi|33572311	84	C	metabolism	BP1576	spoT	0.072	5	0.097	10	0.11	8	0.062	6	0.045	2	0.053	3	0.059	4
759	Putative two-component sensor kinase	gi|33571417	84	C	signal transduction	BP0571	Pu	0.12	12	0.051	2	0.046	4	0.068	3	0.068	4	0.12	8	0.047	2
760	Probable orn/arg/lys decarboxylase	gi|33571077	85	C	amino acid metabolism	BP0190	Pr	0.19	13	0.028	2	0.013	1^	0.11	7	0.089	7	0.29	14	0.16	9
761	Phosphoenolpyruvate synthase	gi|33572180	86	C	binding	BP1436	ppsA	0.51	42	0.06	4	0.21	19	0.38	32	0.26	21	0.34	27	0.37	29
762	Probable surface antigen	gi|33572171	86	OM	virulence/immunogenic	BP1427	Pu	0.34	20	0.076	7	0.17	13	0.23	22	0.24	19	0.34	22	0.22	15
763	tex	gi|1477402	86	C	enzymatic activity	BP1144	tex	0.062	6	0.11	11	0.12	10	0.17	13	0.12	9	0.13	10	0.12	8
764	putative exported protein	gi|33564421	88	P	U	BP3467	Pu	0.35	25	0.17	16	0.11	13	0.19	18	0.26	21	0.25	20	0.14	10
765	phenylalanyl-tRNA synthetase beta chain	gi|33572912	88	C	translation	BP2573	pheT	0.15	13	0.11	8	0.072	3	0.083	6	0.056	3	0.035	5	0.089	7
766	putative outer membrane (permeability) protein	gi|33564296	89	OM	membrane biogenesis	BP3329	lptD	0.15	13	0.053	5	0.19	12	0.15	9	0.15	10	0.13	10	0.11	7
767	penicillin-binding protein 1A	gi|33564595	89	C	cell integrity	BP3655		0.13	8	0.12	10	0.14	9	0.11	8	0.12	7	0.085	7	0.095	6
768	ATP-dependent protease La	gi|33572492	90	C	stress response	BP1777	lon	0.33	33	0.19	16	0.24	22	0.36	30	0.2	15	0.24	21	0.22	19
769	Ribonuclease R	gi|33564472	92	C	RNA processing	BP3526	rnr	0.19	16	0.11	11	0.1	11	0.15	13	0.077	8	0.12	11	0.16	11
770	outer membrane usher protein precursor	gi|33572577	93	OM	transport/secretion	BP1882	fimC	0.3	23	0.06	6	0.18	12	0.21	15	0.25	15	0.18	12	0.18	12
771	putative membrane protein	gi|33571315	94	CM	U	BP0459	Pu	0.032	4	0.04	4	0.04	3	0.027	2	0.04	4	0.039	4	0.027	3
772	autotransporter	gi|33572665	95	OM	adhesion	BP2315	vag8	0.31	31	0.27	26	0.29	26	0.39	36	0.45	38	0.3	34	0.34	27
773	ATP-dependent protease, ATPase subunit	gi|33571973	96	C	stress response	BP1198	clpB	0.56	61	0.63	61	0.62	57	0.58	55	0.62	57	0.52	48	0.53	44
774	mismatch repair protein	gi|33572302	96	C	DNA repair	BP1566	mutS	0.04	4	0.018	3	0.052	4	0.042	2	0.05	3	0.04	2	0.034	3
775	DNA topoisomerase iii	gi|33571316	97	C	DNA processing	BP0460	topB	0.29	22	0.29	28	0.32	26	0.35	28	0.31	20	0.32	22	0.31	22
776	putative aconitate hydratase	gi|33563422	98	C	metabolism	BP2021	acnB	0.25	22	0.49	44	0.47	45	0.45	38	0.51	39	0.49	43	0.51	40
777	putative aconitate hydratase	gi|33563415	98	C	enzymatic activity	BP2014	acnA	0.34	31	0.23	22	0.3	24	0.28	26	0.3	22	0.31	23	0.35	27
778	leucyl-tRNA synthetase	gi|33563442	99	C	translation	BP2044	leuS	0.28	21	0.26	21	0.3	21	0.24	20	0.27	21	0.19	15	0.21	17
779	Possible murein precusor biosynthesis bifunctional protein	gi|33564032	99	C	Cell division	BP3027	murE	0.21	22	0.17	17	0.19	17	0.17	16	0.098	9	0.13	10	0.078	8
780	DNA gyrase subunit A	gi|33571745	99	C	DNA synthesis	BP0944	gyrA	0.24	24	0.043	3	0.08	8	0.2	17	0.15	11	0.16	13	0.17	13
781	DNA polymerase I	gi|33572027	99	C	DNA synthesis	BP1254	polA	0.053	5	0.066	7	0.053	4	0.091	6	0.028	3	0.042	4	0.065	4
782	autotransporter subtilisin-like protease	gi|33571102	100	OM	transport	BP0216	sphB1	0.34	38	0.38	35	0.32	33	0.37	37	0.38	32	0.36	36	0.36	35
783	aminopeptidase N	gi|33571679	100	C	protein processing	BP0869	pepN	0.22	18	0.18	17	0.22	17	0.14	11	0.19	15	0.14	11	0.16	11
784	putative zinc protease	gi|33572836	101	U	protein processing	BP2497	Pu	0.29	35	0.51	54	0.53	51	0.51	48	0.41	43	0.4	38	0.46	44
785	pyruvate dehydrogenase E1 component	gi|33571787	101	C	metabolism	BP0993	aceE	0.31	36	0.2	22	0.24	23	0.27	28	0.34	35	0.28	30	0.25	23
786	Glycine dehydrogenase [decarboxylating]	gi|33571084	102	U	metabolism	BP0197	gcvP	0.2	20	0.15	14	0.16	16	0.16	15	0.21	19	0.23	21	0.2	17
787	serum resistance protein	gi|33564444	103	OM/P/E	adhesion/virulence	BP3494	brkA	0.62	61	0.65	58	0.62	62	0.6	63	0.54	64	0.66	70	0.64	70
788	preprotein translocase secA subunit	gi|33564019	103	C/CM	transport	BP3014	secA	0.4	32	0.33	24	0.28	24	0.44	32	0.33	22	0.32	23	0.32	20
789	excinuclease ABC subunit A	gi|33564600	105	C	DNA repair	BP3660	uvrA	0.087	9	0.15	13	0.063	6	0.092	7	0.079	5	0.084	6	0.043	4
790	2-oxoglutarate dehydrogenase E1 component	gi|33571904	106	C	metabolism	BP1124	odhA	0.57	58	0.31	31	0.38	35	0.36	36	0.39	33	0.42	34	0.4	35
791	translation initiation factor IF-2	gi|33572020	106	C	translation	BP1247	infB	0.41	32	0.13	10	0.11	9	0.32	30	0.12	10	0.24	17	0.18	19
792	isoleucyl-tRNA synthetase	gi|33572469	106	C	translation	BP1753	ileS	0.26	26	0.19	24	0.21	19	0.17	19	0.16	16	0.19	15	0.17	13
793	valyl-tRNA synthetase	gi|33563582	107	C	translation	BP2203	valS	0.11	11	0.14	12	0.12	9	0.1	10	0.13	10	0.14	11	0.18	15
794	ribonucleoside-diphosphate reductase alpha chain	gi|33563989	108	C	DNA synthesis	BP2983	nrdA	0.22	18	0.16	15	0.26	21	0.3	22	0.23	17	0.1	11	0.24	18
795	putative modification methylase	gi|33564112	111	U	DNA processing	BP3116	Pu	0.074	10	0.035	4	0.049	6	0.1	10	0.027	4	0.027	2	0.037	4
796	ribonuclease E	gi|33571330	113	C	RNA processing	BP0475	rne	0.2	23	0.016	3	0.094	11	0.19	20	0.094	7	0.1	10	0.1	10
797	carbamoyl-phosphate synthase large chain	gi|33572197	118	C	amino acid metabolism	BP1453	carB	0.29	27	0.17	21	0.21	18	0.21	19	0.19	17	0.22	18	0.25	19
798	transcription-repair coupling factor	gi|33571674	127	C	DNA repair	BP0864	mfd	0.052	5	0.018	4	0.03	3	0.03	3	0.04	4	0.03	2	0.023	2
799	DNA polymerase III alpha subunit	gi|33572682	130	C	DNA synthesis	BP2332	dnaE	0.022	3	0.06	7	0.03	4	0.04	5	0.0095	1^	0.03	3	0.04	3
800	Chromosome partition protein Smc	gi|33564502	131	C	DNA processing	BP3558	smc	0.31	39	0.21	29	0.33	37	0.31	33	0.26	26	0.2	19	0.24	26
801	BvgS virulence sensor protein	gi|33572573	135	CM	virulence regulation	BP1877	bvgS	0.094	11	0.071	8	0.071	8	0.078	11	0.081	9	0.013	2	0.11	11
802	putative outer membrane ligand binding protein	gi|33571894	137	OM	adhesion/virulence	BP1112	bipA	0.6	75	0.59	67	0.64	69	0.41	47	0.48	50	0.44	52	0.6	72
803	Bifunctional proline oxidoreductase/transcriptional repressor	gi|227303526	137	C	metabolism	BP2749	putA	0.28	28	0.21	23	0.33	34	0.32	31	0.28	23	0.16	18	0.28	29
804	Probable iron-sulfur binding oxidase	gi|33591393	144	C	enzymatic activity	BP0141	Pr	0.025	4	0.016	3	0.014	2	0.018	2	0.0085	1^	0.016	3	0.0085	1^
805	DNA-directed RNA polymerase beta chain	gi|33570930	153	C	transcription	BP0015	rpoB	0.42	54	0.2	30	0.32	40	0.42	53	0.3	41	0.39	48	0.36	43
806	DNA-directed RNA polymerase beta' chain	gi|33570931	156	C	transcription	BP0016	rpoC	0.44	70	0.22	36	0.37	53	0.42	67	0.37	51	0.39	53	0.41	53
807	Dermonecrotic toxin	gi|33564396	161	CM/OM/E	cytosis/virulence	BP3439	dnt	0.042	6	0.01	1^	0.042	4	0.087	9	0.042	5	0.0061	2	0.062	6
808	glutamate synthase [NADPH] large chain precursor	gi|33564688	173	C	amino acid metabolism	BP3753	gltB	0.23	38	0.027	5	0.11	18	0.14	22	0.072	10	0.16	17	0.11	19
809	bifunctional hemolysin-adenylate cyclase precursor	gi|33571578	178	OM/E	cytolysis/pathogenesis	BP0760	cya	0.45	57	0.065	7	0.13	16	0.38	47	0.11	11	0.051	7	0.27	28
810	putative excinuclease ABC subunit	gi|33564218	207	C	DNA repair	BP3240	uvrA2	0.079	17	0.048	9	0.052	8	0.061	11	0.037	9	0.034	5	0.049	10
811	autotransporter	gi|33571377	223	OM/E	transport	BP0529		0.1	19	0.035	5	0.022	6	0.04	7	0.021	3	0.036	6	0.033	4
812	adhesin	gi|33563709	264	OM	adhesion	BP2667	fhaS	0.063	14	0.009	2	0.032	6	0.031	7	0.011	4	0.048	9	0.013	5
813	filamentous hemagglutinin/adhesin	gi|33572575	368	OM/E	adhesion/virulence	BP1879	fhaB	0.62	185	0.58	165	0.55	160	0.56	176	0.44	148	0.56	180	0.46	143
814	adhesin	gi|33563918	437	OM/E	adhesion	BP2907	fhaL	0.055	19	0.082	27	0.1	29	0.038	13	0.044	16	0.061	20	0.049	16
815	50S ribosomal protein L34	gi|33571344	5	C	translation	BP0492	rpmH	0.18	1^	0.2	2	0.2	2
816	putative membrane protein	gi|33564676	8	U	U	BP3741	Pu			0.27	2			0.27	2
817	conserved hypothetical protein	gi|33572543	9	U	HP	BP1837	HP	0.26	2	0.35	3	0.26	3	0.26	4	0.26	2			0.46	6
818	hypothetical protein BP2502	gi|33572841	9	U	HP	BP2502	HP	0.89	4	0.6	3	0.6	3	0.93	4	0.6	2			0.6	2
819	hypothetical protein BP3302	gi|33564273	9	U	HP	BP3302	HP			0.41	2	0.22	2	0.55	3					0.5	3
820	putative exported protein	gi|33571146	9	U	U	BP0266	Pu					0.62	2	0.62	2	0.62	2	0.62	2	0.62	3
821	conserved hypothetical protein	gi|33571307	9	U	HP	BP0450	HP			0.33	2									0.28	3
822	phage-related hypothetical protein	gi|33571365	9	U	U	BP0515	HP			0.38	2	0.38	2							0.35	2
823	hypothetical protein BP3511	gi|33564459	9	U	HP	BP3511	HP			0.27	1^	0.45	2
824	conserved hypothetical protein	gi|33571005	10	U	HP	BP0104	HP	0.31	2	0.44	3	0.44	3	0.22	2	0.44	3			0.57	4
825	conserved hypothetical protein	gi|33572066	10	U	HP	BP1298	HP									0.51	4			0.32	2
826	conserved hypothetical protein	gi|33572707	10	U	HP	BP2359	HP	0.13	1^	0.22	2	0.22	2					0.13	1^
827	exodeoxyribonuclease VII small subunit	gi|33563829	10	C	metabolism	BP2800	xseB	0.31	2									0.31	2	0.31	2
828	conserved hypothetical protein	gi|33571537	10	U	HP	BP0707	HP					0.2	2			0.2	2			0.2	2
829	putative exported protein	gi|33571069	10	U	transport	BP0181	Pu	0.31	2			0.21	1^			0.21	1^
830	putative exported protein	gi|33572454	11	U	U	BP1736	Pu	0.29	3			0.29	2	0.29	2	0.29	2	0.2	2
831	conserved hypothetical protein	gi|33563668	11	U	metal binding	BP2299	HP			0.48	2	0.46	2							0.48	2
832	conserved hypothetical protein	gi|33563425	11	U	U	BP2024	HP			0.36	4	0.24	2							0.32	3
833	conserved hypothetical protein	gi|33572188	11	U	HP	BP1444	HP			0.36	2			0.13	1^
834	ferredoxin	gi|33564526	12	U	metal binding	BP3582		0.16	1^	0.16	2	0.16	2	0.16	2	0.16	1^			0.16	2
835	phosphate starvation-inducible protein precursor	gi|33571113	12	U	U	BP0227	psiF					0.21	2	0.21	2			0.084	1^
836	putative periplasmic divalent cation tolerance protein	gi|33564585	12	U	metal binding	BP3645	cutA	0.33	3	0.3	3	0.33	3			0.33	2	0.14	2
837	conserved hypothetical protein	gi|33571805	12	U	HP	BP1012	HP	0.27	3			0.16	2	0.2	2	0.16	2			0.16	2
838	conserved hypothetical protein	gi|33571371	12	U	HP	BP0521	HP							0.13	2	0.23	4	0.23	2
839	conserved hypothetical protein	gi|33563562	12	C	HP	BP2183	HP			0.19	2			0.28	3			0.28	2
840	ATP-dependent Clp protease adapter protein ClpS	gi|33563789	12	U	protein processing	BP2756	clpS			0.22	2	0.22	2							0.22	2
841	putative exported protein	gi|33571951	13	U	transport	BP1175	Pu	0.68	5	0.81	7	0.68	7			0.74	6	0.49	4	0.67	8
842	hypothetical protein BP1059	gi|33571845	13	U	HP	BP1059	HP	0.36	4	0.32	5	0.32	3	0.23	3	0.43	6			0.32	4
843	integration host factor beta-subunit	gi|33571752	13	C	transcription	BP0951	ihfB	0.38	3	0.38	4	0.29	3			0.29	5			0.38	5
844	hypothetical protein BP0117	gi|33571017	13	U	HP	BP0117	HP							0.25	2	0.29	4	0.25	2
846	conserved hypothetical protein	gi|33563535	13	U	HP	BP2150	HP	0.26	2	0.22	2			0.22	2			0.26	3
847	Putative iron-sulfur cluster insertion protei...	gi|33563967	13	C	iron assembly	BP2958	erpA	0.11	2	0.2	2			0.11	3	0.2	2	0.2	2
848	hypothetical protein BP2469	gi|33572808	13	U	HP	BP2469	HP			0.18	2	0.18	2							0.15	2
849	putative exported protein	gi|33572473	13	U	U	BP1757A	Pu							0.23	2					0.081	1^
850	phage-related protein	gi|33571738	14	C	transcription regulation	BP0937	HP	0.14	3	0.16	4	0.15	2			0.15	2			0.15	3
851	hypothetical protein BP0499	gi|33571350	14	C	pathogenesis/secretion regulation	BP0499	HP	0.23	2	0.23	2	0.23	2					0.27	3
852	conserved hypothetical protein	gi|33563979	14	U	HP	BP2972	HP					0.16	2			0.16	2			0.16	2
853	Putative uncharacterized protein	gi|33564422	14	U	U	BP3468	Pu			0.27	3	0.27	3			0.22	2	0.22	2	0.22	2
854	dihydroneopterin aldolase	gi|33564249	14	U	metabolism	BP3274	folB	0.12	2	0.17	2	0.19	2			0.17	2	0.29	3	0.076	1^
855	putative pterin-4-alpha-carbinolamine dehydratase	gi|33564292	14	U	metabolism	BP3325	Pu			0.16	2	0.16	2
856	lactoylglutathione lyase	gi|33570950	15	U	enzymatic activity	BP0038	gloA			0.38	3					0.21	2
857	MerR-family transcriptional regulator	gi|33572445	15	C	transciption	BP1726				0.098	2	0.18	3	0.18	3	0.18	3			0.18	3
858	conserved hypothetical protein	gi|33564242	15	U	HP	BP3267	apaG	0.23	3	0.34	3	0.26	3			0.23	3
859	putative membrane protein	gi|33571844	15		U	BP1058	Pu	0.14	3	0.19	2					0.19	2			0.19	2
860	putative lipoprotein	gi|33563751	15	U	U	BP2714	Pu	0.2	2			0.2	2			0.31	3
861	ATP synthase epsilon chain	gi|33564262	15	CM	transport	BP3289	atpC	0.22	2							0.22	2
862	peptide methionine sulfoxide reductase	gi|33564508	15	C	enzymatic activity	BP3564	msrB					0.09	1^							0.14	2
863	succinate dehydrogenase cytochrome B subunit	gi|33572711	15	C	enzymatic activity	BP2363	sdhC			0.17	3							0.26	3
864	conserved hypothetical protein	gi|33563815	16	U	HP	BP2786	U	0.35	5	0.32	7	0.28	3			0.24	2	0.27	3	0.35	5
865	putative universal stress protein	gi|33571274	16		stress response	BP0410	Pu	0.16	3	0.14	3			0.1	3	0.1	3	0.058	1^
866	FkbP-type peptidyl-prolyl cis-trans isomerase	gi|33572009	16	U	protein processing	BP1236	fkpB			0.28	2	0.23	2			0.23	3	0.23	2	0.23	3
867	stringent starvation protein B	gi|33571151	16	U	U	BP0273	sspB	0.23	2	0.24	3	0.27	4			0.24	3			0.16	3
868	conserved hypothetical protein	gi|33564353	16	U	cell homeostasis	BP3394	HP			0.14	3	0.14	2	0.14	1^	0.14	1^
869	globin-like protein	gi|33572700	16	U	transport/binding	BP2350		0.17	2	0.35	5	0.18	2	0.092	1^					0.26	3
870	putative acetyltransferase	gi|33564470	16	C	enzymatic activity	BP3524	Pu			0.33	3	0.37	3	0.21	3	0.31	3	0.33	4
871	conserved hypothetical protein	gi|33572187	16	U	HP	BP1443	HP	0.17	3									0.16	3
872	large-conductance mechanosensitive channel	gi|33571156	17	CM	transport	BP0278	mscL	0.27	3			0.13	2	0.27	3	0.26	2	0.27	3	0.13	2
873	Putative uncharacterized protein	gi|29603224	17	U	stress response	Pu	Pu	0.15	2	0.24	3			0.2	2	0.15	2			0.078	1^
874	putative acetyltransferase	gi|33571803	17	U	enzymatic activity	BP1010	Pu			0.19	3	0.19	3			0.17	2	0.19	2	0.17	2
875	conserved hypothetical protein	gi|33563557	17	U	enzymatic activity	BP2177	HP			0.14	2	0.066	1^							0.14	2
876	ribonuclease HI	gi|33564192	17	C	enzymatic activity	BP3211	rnhA			0.17	3	0.23	3			0.15	3			0.084	2
877	glutamate uptake regulatory protein	gi|33564013	17	C	transcription	BP3008	grp			0.19	3					0.051	1^	0.13	3
878	putative 6,7-dimethyl-8-ribityllumazine synthase	gi|33564435	18	U	metabolism	BP3485	ribH	0.49	4	0.12	2	0.38	3	0.27	2	0.38	3	0.23	2
879	acetolactate synthase small subunit	gi|33571605	18	C	metabolism	BP0790	ilvH	0.29	4	0.37	4	0.17	2	0.27	4	0.27	4	0.34	6
880	MarR-family transcriptional regulator	gi|33572634	18	U	transciption	BP1946	marR	0.11	2	0.2	5	0.34	6			0.19	4	0.13	3	0.32	6
881	leucine-responsive regulatory protein	gi|33563681	18	C	transcription	BP2635	lrp			0.065	2	0.065	2	0.065	1^	0.065	2
882	putative exported protein	gi|33572419	18	U	transport	BP1698	Pu	0.3	3	0.15	3	0.2	3			0.24	4	0.11	2	0.3	3
883	probable MarR-family transcriptional regulator	gi|33571421	18	C	transcription regulation	BP0575	Pu	0.14	2	0.15	3	0.16	3	0.14	2			0.15	3	0.23	3
884	putative transcriptional regulator (MarR family)	gi|33563657	18	C	transcription	BP2286	Pu			0.12	2	0.16	3			0.12	2			0.22	3
885	hypothetical protein BP0189	gi|33571076	18	U	HP	BP0189	HP	0.17	3	0.17	4	0.17	3	0.12	2	0.17	4			0.19	3
886	leucine-responsive regulatory protein	gi|33564042	18		transcription	BP3039	lrp	0.068	2	0.12	3	0.068	1^	0.068	2			0.068	2
887	putative membrane protein	gi|33572776	18	U	U	BP2436	Pu			0.17	2	0.17	2			0.16	3	0.077	1^
888	conserved hypothetical protein	gi|33564529	18	P	HP	BP3585	HP	0.2	2	0.2	2	0.2	2							0.077	1^
889	glutathione peroxidase	gi|33572069	18	C	stress response	BP1301		0.18	2			0.1	2			0.17	3
890	Putative uncharacterized protein	gi|259658645	18	U	transcriptional regulation	BP1541	Pu			0.3	3	0.13	2
891	low molecular weight protein-tyrosine-phosphatase	gi|33572507	18	C	enzymatic activity	BP1797	ptpA	0.19	2			0.08	1^
892	putative transferase	gi|33572723	18	U	enzymatic activity	BP2378	Pu	0.14	2			0.087	1^			0.13	3	0.13	2
893	conserved hypothetical protein	gi|33572018	19	C	ribosome biogenesis	BP1245	rimP	0.32	5	0.34	6	0.26	5	0.3	5	0.26	3	0.32	4
894	putative regulatory protein	gi|33564084	19	C	DNA binding	BP3083	Pu	0.22	5	0.15	3	0.29	4	0.23	5	0.14	2			0.14	3
895	putative transcriptional regulator (MarR family)	gi|33563592	19	C	transcription	BP2216	Pu	0.15	3	0.21	3	0.21	3	0.13	2					0.15	3
896	putative haloacid dehalogenase-like hydrolase	gi|33570947	19	C	metabolism	BP0035	Pu			0.16	4	0.23	3					0.31	4	0.16	3
897	ATP-dependent protease heat shock protein	gi|33564087	19	C	protein processing	BP3086	hslV	0.21	3	0.16	2			0.1	2			0.21	2
898	conserved hypothetical protein	gi|33564419	19	U	HP	BP3465	HP	0.3	2	0.3	3	0.24	2			0.17	1^
899	putative transcriptional regulator	gi|33571192	19	C	transcription	BP2216	Pu			0.15	2			0.21	2	0.08	1^	0.15	2
900	putative two component system response regulator	gi|33563945	20	C	transcription	BP2934	Pu	0.3	3	0.36	6	0.2	3	0.27	3	0.28	3			0.2	2
901	putative exported protein	gi|33570953	20	U	transport	BP0043	Pu			0.1	2	0.1	2			0.18	3	0.27	3	0.23	3
902	molybdopterin-guanine dinucleotide biosynthesis protein B	gi|33572205	20	C	binding	BP1464	mobB	0.083	1^	0.29	4	0.15	3	0.15	2					0.15	2
903	conserved hypothetical protein	gi|33563529	20	U	stress response	BP2144	HP			0.06	3	0.19	4			0.093	4	0.15	2	0.06	1^
904	holliday junction DNA helicase	gi|33564376	20	C	DNA repair	BP3418	ruvA	0.068	2	0.068	2	0.068	1^	0.068	1^
905	putative lipoprotein	gi|33572908	20	U	U	BP2569	Pu	0.11	2									0.17	2
906	thioredoxin	gi|33564004	20	CM	cell homeostasis	BP2999				0.25	3									0.12	2
907	conserved hypothetical protein	gi|33571139	21	U	HP	BP0258	HP	0.16	3	0.36	7	0.22	4	0.24	5	0.061	1^			0.39	7
908	L-2,4-diaminobutyric acid acetyltransferase	gi|33563591	21	C	metabolism	BP2215	ectA	0.38	5	0.44	7	0.33	5	0.19	4	0.25	3			0.31	4
909	oligoribonuclease	gi|33563728	21	C	enzymatic activity	BP2687	orn	0.23	4	0.17	3	0.14	3
910	RecX-family regulatory protein	gi|33572884	21	C	DNA repair	BP2545	recX	0.19	3	0.15	3	0.15	2			0.15	2			0.18	3
911	putative lysine decarboxylase	gi|33571394	21	U	enzymatic activity	BP0547	Pu	0.072	2	0.13	2	0.072	2			0.072	2	0.13	1^
912	Probable chorismate--pyruvate lyase	gi|33571776	21	C	metabolism	BP0981	ubiC	0.13	2	0.13	3	0.13	2							0.15	2
913	molybdopterin-guanine dinucleotide biosynthesis protein A [Bordetella pertussis Tohama I]	gi|33572207	21	C	enzymatic activity	BP1466	mobA	0.15	3	0.24	3
914	putative nicotinate-nucleotide adenylyltransferase	gi|33572661	21	C	nucleotide metabolism	BP2311	nadD			0.22	2	0.11	1^
915	transcription elongation factor	gi|33571897	21	C	transcription	BP1117	greB	0.14	3			0.087	1^			0.087	1^
916	putative integral membrane protein	gi|33563992	21	CM	U	BP2986	Pu							0.079	1^			0.079	2
917	serotype 2 fimbrial subunit precursor	gi|33571899	22	E	adhesion	BP1119	fim2	0.7	14	0.11	1^	0.24	2							0.11	1^
918	16S rRNA processing protein	gi|33572546	22	C	translation	BP1840	rimM	0.17	4	0.25	4	0.087	3	0.17	3
919	putative NUDIX hydrolase	gi|33564401	22	U	enzymatic activity	BP3445	Pu	0.14	3	0.14	3	0.13	3	0.12	2			0.11	2
920	conserved hypothetical protein	gi|33564404	22	U	U	BP3448	HP	0.17	2	0.17	3	0.17	2	0.17	2	0.12	2			0.12	2
921	Putative secreted protein	gi|33593255	22	U	U	BP2256	bsp22			0.059	1^			0.33	5			0.049	1^	0.25	4
922	thiamine-phosphate pyrophosphorylase	gi|33571189	22	U	metabolism	BP0316	thiE			0.2	3	0.14	2
923	conserved hypothetical protein	gi|33564006	22	U	HP	BP3001	HP			0.051	1^	0.12	2					0.051	1^
924	conserved hypothetical protein	gi|33571002	23	U	HP	BP0101.2	HP	0.22	4	0.24	5	0.17	4	0.15	4	0.12	4			0.12	3
925	putative exported protein	gi|33571531	23	U	transport	BP0699	Pu	0.19	4	0.19	4	0.24	4	0.19	3			0.19	3	0.14	2
926	3-oxoadipate CoA-transferase subunit B	gi|33571108	23	C	enzymatic activity	BP0222	catJ	0.2	5	0.13	3			0.28	4	0.27	4	0.28	5	0.14	2
927	putative exported protein	gi|33571782	23	U	U	BP0988	Pu			0.23	4	0.23	6	0.16	4	0.069	1^	0.14	3	0.11	3
928	putative exported protein	gi|33571416	23	U	U	BP0570	Pu	0.11	3	0.074	1^	0.074	1^			0.14	2	0.074	2	0.074	1^
929	TetR-family transcriptional regulator	gi|33571458	23	C	transcription	BP0617		0.13	3	0.1	3	0.1	2	0.054	2			0.22	4	0.13	3
930	protein-L-isoaspartate O-methyltransferase	gi|33572439	23	C	protein processing	BP1720	pcm	0.16	2	0.16	2	0.16	2	0.16	2					0.16	2
931	putative phage repressor protein	gi|33564349	23	C	U	BP3390	Pu	0.2	4	0.17	5	0.14	2	0.099	3	0.11	2
932	putative TetR-family transcriptional regulator	gi|33572379	23	C	transcription	BP1651	Pu	0.1	5	0.24	4	0.097	2	0.07	1^			0.065	1^
933	putative outer membrane protein	gi|33564690	23	OM	U	BP3755	Pu			0.21	6			0.13	3
934	NADH-ubiquinone oxidoreductase, chain J	gi|33571660	23	U	enzymatic activity	BP0850	nuoJ	0.1	2					0.1	2			0.1	2
935	conserved hypothetical protein	gi|33571969	23	U	HP	BP1194	HP			0.18	2					0.083	1^
936	conserved hypothetical protein	gi|33572328	23	C	nucleotide metabolism	BP1593	HP			0.099	3									0.052	1^
937	conserved hypothetical protein	gi|33572212	23	U	HP	BP1471	HP			0.13	2			0.043	1^
938	probable glutathione S-transferase	gi|33571801	23	C	enzymatic activity	BP1006	Pu					0.099	2					0.18	3
939	putative cytochrome C precursor	gi|33564590	24	P	electron transport	BP3650	Pu	0.18	4	0.27	6	0.3	6			0.2	6	0.12	4	0.25	7
940	putative exported protein	gi|33571014	24	U	U	BP0114	Pu	0.28	5	0.17	5	0.27	6	0.22	4	0.17	5			0.14	3
941	putative glutathione S-transferase	gi|33564599	24	U	enzymatic activity	BP3659	Pu	0.13	2	0.23	4	0.18	3			0.18	3	0.24	4	0.18	3
942	putative membrane protein	gi|33571029	24	CM	Pu	BP0132	Pu	0.13	4	0.098	3			0.098	2			0.07	2
943	DNA-3-methyladenine glycosylase	gi|33572599	24	U	enzymatic activity	BP1909		0.12	4	0.15	4	0.15	5					0.11	2
944	4-diphosphocytidyl-2c-methyl-D-erythritol synthase	gi|33571675	24	C	metabolism	BP0865	ispD	0.16	2	0.12	3	0.093	2	0.25	4	0.093	1^			0.16	3
945	ribose 5-phosphate isomerase a	gi|33572689	24	U	metabolism	BP2339	rpiA	0.1	2	0.066	2	0.1	2	0.1	2	0.1	2			0.066	2
946	putative exported protein	gi|33571062	24	U	U	BP0173	Pu	0.11	2	0.093	2	0.044	1^	0.11	3	0.093	2			0.093	2
947	putative lipoprotein	gi|33571686	24	U	U	BP0876	Pu			0.15	4	0.2	4	0.13	3	0.08	2	0.25	4
948	probable cytochrome C oxidase subunit	gi|33563550	24	C	binding	BP2170	Pr			0.25	3			0.21	3					0.21	2
949	putative membrane protein	gi|33571538	24	U	U	BP0708	Pu	0.13	2	0.13	2	0.041	1^			0.041	1^	0.13	2	0.14	3
950	cytidylate kinase	gi|33571750	24	C	enzymatic activity	BP0949	cmk	0.049	1^	0.11	3	0.2	5					0.11	2
951	putative exported protein	gi|33571680	24	U	U	BP0870	Pu			0.087	2			0.087	2			0.078	2
952	hypothetical protein BP2475	gi|33572814	24	C	U	BP2475	HP			0.16	3	0.11	2	0.053	1^					0.11	2
953	putative exported protein	gi|33563682	24	U	U	BP2636	Pu	0.11	2	0.095	2							0.095	2	0.11	2
954	hypothetical protein BP3499	gi|33564449	24	U	HP	BP3499	HP			0.17	2			0.17	2					0.17	2
955	conserved hypothetical protein	gi|33571054	24	U	binding	BP0163	HP			0.079	3									0.039	1^
956	3,4-dihydroxy-2-butanone 4-phosphate synthase	gi|33571327	24	C	enzymatic activity	BP0471	ribB											0.052	1^	0.11	2
957	lipoprotein releasing system ATP-binding protein	gi|33571890	25	CM	transport	BP1108	lolD	0.18	3									0.065	2
958	probable class-I glutamine amidotransferase	gi|33572181	25	U	enzymatic activity	BP1437	Pr	0.079	1^	0.16	3	0.17	4	0.054	1^			0.079	3	0.13	4
959	probable short-chain dehydrogenase	gi|33571996	25	C	enzymatic activity	BP1222	Pr	0.038	1^							0.076	2
960	putative hydrolase	gi|33563860	25	U	enzymatic activity	BP2838	Pu	0.1	2	0.1	3	0.055	2					0.087	2
961	phage-related putative membrane protein	gi|33564347	25	U	U	BP3388	U	0.073	2	0.073	2			0.095	2
962	conserved hypothetical protein	gi|33571043	25	U	HP	BP0152	HP			0.054	1^	0.07	2			0.11	2	0.045	1^
963	TetR family transcriptional regulator	gi|33564774	25	C	transcriptional regulation	BP3846		0.12	2	0.048	1^	0.048	1^	0.11	2
964	putative integral membrane protein	gi|33572765	25	CM	U	BP2424	Pu	0.1	2							0.055	1^
965	probable extracellular solute-binding protein	gi|33571235	26	U	transport	BP0363	Pr	0.11	2	0.17	3	0.11	2			0.18	4	0.17	3	0.22	4
966	putative glutaredoxin	gi|33572447	26	U	cell homeostasis	BP1728	Pu			0.2	4	0.17	4	0.095	4	0.079	1^			0.17	4
967	3-demethylubiquinone-9 3-methyltransferase	gi|33571743	26	C	transcriptional regulation	BP2308	ubiG	0.14	3	0.14	2	0.22	3					0.14	2
968	phosphate regulon transcriptional regulatory protein	gi|33571051	26	U	transcriptional regulation	BP0160	phoB	0.12	3	0.12	2	0.12	2	0.16	3	0.12	2	0.22	4	0.12	2
969	ribonuclease PH	gi|33572323	26	C	RNA processing	BP1588	rph	0.14	3					0.093	2			0.093	2
970	putative enoyl-CoA hydratase/isomerase	gi|33564276	26	U	enzymatic activity	BP3305	Pu	0.11	2							0.061	1^	0.098	2	0.098	3
971	conserved hypothetical protein	gi|33572788	26	C	enzymatic activity	BP2448	HP			0.13	2	0.11	2			0.11	2			0.11	2
972	putative two-component system response regulator	gi|33564133	26	U	transcriptional regulation	BP3138	Pu			0.16	3							0.13	2
973	tRNA pseudouridine synthase B	gi|33572022	26	C	enzymatic activity	BP1249	truB	0.12	3	0.12	3
974	probable two-component response regulator	gi|33571874	26	C	transcriptional regulation	BP1091	Pr							0.099	2					0.062	1^
975	probable short-chain dehydrogenase	gi|33571940	27	C	energy metabolism	BP1163	Pu	0.24	6	0.36	11	0.36	8			0.28	7	0.27	6	0.23	7
976	probable glutathione S-transferase	gi|33571369	27	U	enzymatic activity	BP0519	Pr	0.094	4	0.1	5	0.27	6			0.17	7	0.12	4	0.094	4
977	putative tRNA/rRNA methyltransferase	gi|33564473	27	C	RNA processing	BP3527	rlmB	0.29	5	0.11	4	0.2	4	0.23	5	0.2	3			0.11	2
978	unnamed protein product	gi|296520197	27	C	binding	BP0464	idnO	0.1	4	0.27	6	0.13	3			0.14	4	0.17	3	0.093	3
979	putative transcriptional regulator	gi|33572589	27	U	transcriptional regulation	BP1899	Pu	0.14	4	0.075	2	0.091	3			0.1	3			0.1	3
980	putative amino-acid ABC transporter, ATP-binding protein	gi|33572114	27	CM	metabolism	BP1362	Pu	0.1	2	0.14	3			0.1	2	0.1	2	0.094	2	0.1	2
981	nitroreductase family protein	gi|33564773	27	U	enzymatic activity	BP3845		0.14	3	0.13	2	0.13	2	0.13	3			0.13	2	0.13	2
982	uracil-DNA glycosylase	gi|33564057	27	C	DNA repair	BP3056	ung			0.15	6	0.11	2			0.12	4			0.21	5
983	stationary-phase survival protein	gi|33572438	27	C	enzymatic activity	BP1719	surE	0.13	2	0.13	3	0.032	1^	0.13	2					0.13	3
984	putative integral membrane protein	gi|33563968	27	U	U	BP2959	Pu									0.12	2	0.12	3
985	putative membrane protein	gi|33564693	27	U	U	BP3758	Pu							0.11	2			0.038	1^
986	glutamine transport ATP-binding protein	gi|33572310	27	C	enzymatic activity	BP1575	glnQ	0.074	2					0.14	2
987	exported SurF1-family protein	gi|33563764	28	CM	U	BP2727		0.3	7	0.14	3	0.14	3			0.056	2			0.079	2
988	conserved hypothetical protein	gi|33564546	28	U	HP	BP3605	HP	0.15	3	0.26	4	0.23	5	0.083	2	0.18	3			0.14	3
989	ribonuclease III	gi|33572771	28	C	RNA processing	BP2431	rnc	0.13	5	0.13	4	0.07	3			0.098	4	0.07	2	0.094	3
990	ABC transporter permease	gi|33571529	28	C	transport	BP0697		0.21	6	0.053	2	0.068	3			0.12	3	0.24	5	0.18	3
991	putative lipoate-protein ligase A	gi|33572065	28	U	enzymatic activity	BP1297	Pu	0.12	2	0.17	3	0.11	2	0.11	2	0.24	4	0.11	2
992	putative carboxymethylenebutenolidase	gi|33572029	28	U	transport	BP1256	Pu	0.13	2	0.13	2	0.13	2	0.08	2			0.046	1^	0.13	2
993	adenylyltransferase	gi|33571452	28	C	metabolism	BP0610	thiF	0.068	3	0.068	3	0.08	3	0.042	3			0.098	3	0.095	3
994	putative ABC-transport protein, ATP-binding component	gi|33572428	28	CM	enzymatic activity	BP1707	Pu			0.097	2	0.097	2	0.066	2	0.14	2			0.14	2
995	acyl-[acyl-carrier-protein]--UDP-N-acetylglucos amine O-acyltransferase [Bordetella pertussis Tohama I]	gi|33572175	28	C	lipid metabolism	BP1431	lpxA							0.087	1^			0.045	2
996	dimethyladenosine transferase	gi|33564298	29	C	RNA processing	BP3331	rsmA	0.068	2	0.17	3	0.25	6			0.22	6	0.064	1^	0.18	4
997	putative exported protein	gi|33572556	29	U	U	BP1850	Pu			0.22	3	0.22	3	0.22	4	0.19	5			0.26	5
998	putative exported protein	gi|33563704	29	OM/P	transport	BP2661	Pu	0.08	3	0.18	6	0.052	3	0.14	5			0.052	1^	0.052	4
999	probable hydroxyacylglutathione hydrolase	gi|33564194	29	U	metabolism	BP3213	gloB	0.094	2	0.094	3					0.094	2			0.068	3
1000	conserved hypothetical protein	gi|33572555	29	U	enzymatic activity	BP1849	HP	0.13	2	0.23	5	0.098	2	0.11	3			0.098	2	0.098	3
1001	siderophore-mediated iron transport protein	gi|33564477	29	OM	transport	BP3531	tonB	0.12	3	0.12	2	0.12	3			0.075	2			0.038	1^
1002	putative exported protein	gi|33571985	29	U	U	BP1211	Pu			0.11	2	0.18	4			0.15	4	0.22	3	0.14	2
1003	Putative uncharacterized protein	gi|33563694	29	U	U	BP2651	Pu			0.12	3	0.16	4	0.097	3					0.12	2
1004	putative exported protein	gi|33572461	29	CM/P/E	enzymatic activity	BP1745	Pu	0.12	3	0.17	4
1005	phosphomethylpyrimidine kinase	gi|33571190	29	U	enzymatic activity	BP0317	thiD	0.082	2							0.082	2
1006	putative CDP-diacylglycerol--serine O-phosphatidyltransferase protein	gi|33571607	29	U	enzymatic activity	BP0792	pssA	0.042	2							0.039	1^	0.042	2
1007	putative ABC transport proteins, ATP-binding component	gi|33563883	29	U	metabolism	BP2867	Pu					0.038	1^							0.099	2
1008	haloacid dehalogenase-like hydrolase	gi|33564433	29	C	enzymatic activity	BP3483		0.15	3			0.06	1^	0.053	1^			0.053	1^
1009	phosphate transport ATP-binding protein	gi|33571853	29	CM	transport	BP1068	pstB			0.097	3	0.093	2					0.16	3
1010	Probable transcriptional regulator	gi|33571619	29	C	transcriptional regulation	BP0805	Pr			0.094	2	0.083	2					0.094	2
1011	Shikimate 5-dehydrogenase	gi|33564009	30	C	amino acid metabolism	BP3004	aroE	0.18	5	0.16	6	0.13	5			0.1	3	0.094	3	0.13	4
1012	Conserved hypothetical protein	gi|33564766	30	C	signal transduction	BP3837	HP			0.093	2					0.048	2			0.048	2
1013	Putative exported protein	gi|33572060	30	CM	transport	BP1292	Pu					0.11	2			0.15	4	0.13	3
1014	Ferredoxin--NADP reductase	gi|33572340	30	C	metabolism	BP3581	Pu	0.1	2	0.07	1^	0.07	1^	0.11	2	0.11	3	0.1	2	0.1	2
1015	Periplasmic binding protein	gi|33564539	30	P	U	BP3596		0.091	3	0.18	3	0.18	3							0.25	5
1016	Conserved hypothetical protein	gi|33564226	30	U	HP	BP3248	HP	0.091	2	0.091	2	0.091	2			0.091	2
1017	Putative hydrolase	gi|33563921	30	U	enzymatic activity	BP2910	Pu	0.1	2					0.14	3
1018	Putative sulfurtransferase	gi|33563652	30	U	enzymatic activity	BP2280	Pu			0.11	4	0.11	2							0.11	2
1019	Putative enoyl-CoA hydratase	gi|33564275	30	C	enzymatic activity	BP3304	Pu			0.077	3							0.11	3
1020	cAMP phosphodiesterase 1	gi|33571023	31	U	enzymatic activity	BP0123	cpdA1			0.46	8	0.77	22			0.51	12
1021	Protease HtpX homolog	gi|33563653	31	C	protein processing	BP2282	htpX	0.23	5	0.18	4			0.055	3	0.082	3	0.17	3
1022	Putative hydrolase	gi|33563750	31	U	enzymatic activity	BP2713	Pu	0.13	2	0.17	5	0.29	6			0.17	6	0.099	2	0.21	5
1023	Putative phytoene synthase	gi|33571994	31	U	enzymatic activity	BP1220	Pu	0.12	2	0.18	3	0.12	2					0.12	2
1024	Putative esterase	gi|33564685	31	C	enzymatic activity	BP3750	Pu	0.13	2			0.067	1^							0.13	2
1025	Bacteriophage-related DNA polymerase	gi|33564500	31	U	U	BP3556		0.034	1^	0.11	4	0.064	3							0.11	3
1026	Putative transcriptional regulator	gi|33572743	31	C	transcriptional regulation	BP2399	Pu			0.082	2							0.082	2	0.044	1^
1027	Putative membrane protein	gi|33571057	31	CM	U	BP0168	Pu			0.1	2	0.1	2					0.1	2
1028	Putative exported protein	gi|33563754	31	U	U	BP2717	Pu			0.052	1^									0.055	3
1029	Conserved hypothetical protein	gi|33571499	32	U	HP	BP0663	HP	0.071	4	0.22	6	0.081	5	0.18	5	0.11	4			0.15	4
1030	Putative permease protein	gi|33564763	32	CM	cell cycle	BP3833		0.13	6	0.093	4	0.06	3			0.06	2	0.093	3	0.06	2
1031	dTDP-4-dehydrorhamnose reductase	gi|33571009	32	U	metabolism	BP0108	rfbD	0.12	3	0.14	4	0.084	2	0.027	1^	0.12	3			0.064	2
1032	Rod shape-determining protein	gi|33571246	32	U	Cell shape	BP0375	mreC	0.11	2	0.14	3			0.16	3	0.14	2	0.18	3	0.14	3
1033	Putative endonuclease/exonuclease/phosphatase family protein	gi|33571540	32	C	enzymatic activity	BP0710				0.12	2	0.12	2			0.12	2			0.066	2
1034	Putative citrate lyase beta chain	gi|33572102	32	U	metabolism	BP1348	citE	0.14	3	0.046	2					0.11	2
1035	Phosphatidylserine decarboxylase proenzyme	gi|33572062	33	U	metabolism	BP1294	psd	0.18	4	0.11	4	0.091	2			0.091	2	0.14	3	0.067	3
1036	Putative exported protein	gi|33571309	33	U	U	BP0452	Pu	0.087	3	0.087	3	0.13	4			0.087	2	0.078	3	0.13	3
1037	Segregation and condensation protein A	gi|33564752	33	C	cell division	BP3822	scpA	0.085	3	0.15	3	0.11	4	0.037	2			0.037	2
1038	diaminopimelate epimerase	gi|33564075	33	C	amino acid metabolism	BP3074	dapF	0.13	5			0.11	3	0.11	3	0.056	2	0.11	3	0.036	1^
1039	Putative tryptophan oxygenase	gi|33572006	33	C	amino acid metabolism	BP1233	kynA	0.077	2	0.11	4			0.11	4	0.032	1^	0.049	2
1040	Putative membrane protein	gi|33564008	33	U	transport	BP3003	Pu	0.06	4	0.087	4	0.09	3			0.13	4
1041	50S ribosomal protein L3 glutamine methyltransferase	gi|33572478	33	U	enzymatic activity	BP1762	prmB	0.094	2	0.094	2	0.06	2	0.084	2			0.094	2
1042	Phosphate acetyl/butaryl transferase	gi|33571799	33	U	enzymatic activity	BP1004		0.1	3	0.08	3	0.13	3			0.054	1^	0.13	3
1043	Hypothetical protein BP3296	gi|33564269	33	U	U	BP3296	HP			0.13	3	0.03	1^
1044	Putative ATP/GTP-binding protein	gi|33563730	33	C	metabolism	BP2689	rsgA			0.07	3	0.077	3							0.077	3
1045	Probable LysR-family transcriptional regulator	gi|33572276	33	C	transcription	BP1539	Pr			0.068	2	0.068	2
1046	Conserved hypothetical protein	gi|33564738	33	U	enzymatic activity	BP3808	HP			0.14	5	0.12	4			0.17	4	0.13	4	0.097	3
1047	Thioredoxin reductase	gi|33572813	34	C	cell homeostasis	BP2474	trxB	0.31	7			0.14	3	0.28	5	0.25	5	0.16	5	0.14	3
1048	UDP-3-O-[3-hydroxymyristoyl] N-acetylglucosamine deacetylase	gi|33564022	34	U	lipid metabolism	BP3017	lpxC	0.14	5	0.12	4	0.085	3	0.039	1^	0.085	2	0.039	1^
1049	Probable hydrolase	gi|33571895	34	U	enzymatic activity	BP1115	Pu	0.29	7			0.088	2			0.088	2	0.088	2
1050	Putative chaperonin	gi|33572724	34	C	protein folding	BP2379	hslO	0.31	5	0.14	3	0.11	2	0.082	2	0.11	2
1051	Probable zinc-binding dehydrogenase	gi|33571495	34	U	nucleotide binding	BP0659	Pr	0.19	5	0.18	5			0.24	6
1052	Putative exported protein	gi|33571621	34	U	U	BP0807	Pu			0.13	4	0.1	3	0.085	2	0.061	2
1053	Putative exported protein	gi|33563908	34	U	U	BP2895	Pu			0.12	3	0.12	3	0.055	1^					0.12	3
1054	Putative binding-protein-dependent transport permease	gi|33572739	34	C	transport	BP2395	Pu	0.1	2									0.1	4
1055	Putative LysR-family transcriptional regulator	gi|33563907	34	C	transcriptional regulation	BP2894	Pu							0.1	2			0.1	2	0.1	3
1056	Putative taurine dioxygenase	gi|33564410	34	U	enzymatic activity	BP3455	Pu			0.17	4			0.11	2					0.14	3
1057	tRNA delta(2)-isopentenylpyrophosphate transferase	gi|33571126	34	C	enzymatic activity	BP0243	miaA	0.08	2			0.08	2
1058	Putative lipoprotein	gi|33564409	34	CM/OM/P/E	U	BP3454	Pu			0.056	1^									0.12	3
1059	Conserved hypothetical protein	gi|33572551	35	U	amino acid metabolism	BP1845	HP	0.056	1^	0.077	2	0.086	3	0.056	1^			0.077	2	0.077	2
1060	Putative LysR-family transcriptional regulator	gi|259688966	35	C/CM	transcription	BP2416	lysR			0.15	5	0.11	5	0.15	6	0.12	5	0.13	6
1061	Putative pyruvate dehydrogenase E1 beta subunit	gi|33571467	35	U	enzymatic activity	BP0628	Pu	0.16	4	0.17	5			0.17	6	0.17	4	0.11	4	0.13	4
1062	LysR-family transcriptional regulator	gi|33571349	35	C	transcription	BP1613	Pu	0.088	2	0.085	2	0.085	2	0.085	2	0.085	2
1063	Hypothetical protein	gi|29603242	35	U	HP	HP	HP	0.12	3	0.068	2	0.068	2	0.16	4			0.12	5
1064	ABC transport protein, periplasmic component	gi|33572951	35	P	transport	BP2616				0.11	2	0.098	3					0.098	2
1065	Putative thiamine-monophosphate kinase	gi|33564437	35	C	metabolism	BP3487	thiL	0.065	2	0.077	3					0.098	3	0.036	1^
1066	Putative exported protein	gi|33571631	35	U	U	BP0819	Pu			0.064	2					0.033	1^
1067	4-hydroxy-3-methylbut-2-enyl diphosphate reductase	gi|33572010	35	C	metabolism	BP1237	ispH			0.1	4			0.14	3	0.18	3
1068	Putative pyruvate dehydrogenase E1 component, alpha subunit	gi|33571468	35	C	enzymatic activity	BP0629	pdhA	0.12	3					0.071	2
1069	Riboflavin biosynthesis protein	gi|33572470	36	C	enzymatic activity	BP1754	ribF	0.093	4	0.12	5	0.056	3	0.025	1^	0.025	1^			0.025	1^
1070	Probable LacI-family transcriptional regulator	gi|33572108	36	U	transcriptional regulation	BP1355	Pu			0.095	3	0.095	2			0.14	5	0.095	3	0.095	2
1071	Glycerol-3-phosphate dehydrogenase	gi|33571445	36	C	lipid metabolism	BP0603	gpsA	0.15	4	0.043	2	0.15	3	0.11	4			0.16	4	0.068	2
1072	Putative glycosyl transferase	gi|33564215	36	CM	transport	BP3238	Pu	0.064	1^	0.19	7	0.15	4					0.15	3	0.1	2
1073	Muramoyltetrapeptide carboxypeptidase	gi|33572422	36	C	enzymatic activity	BP1701	ldcA	0.081	3					0.036	2
1074	Transposase	gi|29603209	36	C	DNA binding		tnpA									0.098	2			0.092	3
1075	Sugar ABC transporter, ATP-binding protein	gi|33571022	37	CM	transport	BP0122		0.17	5	0.075	3	0.24	7	0.14	4	0.24	6	0.18	4
1076	Putative tetraacyldisaccharide 4'-kinase	gi|33563799	37	U	lipid metabolism	BP2766	lpxK	0.089	3	0.12	4	0.12	3							0.092	4
1077	Homoserine kinase	gi|33571867	37	C	amino acid metabolism	BP1084	thrB			0.064	4	0.034	1^					0.064	2	0.067	3
1078	Biotin synthase	gi|33563755	37	U	metabolism	BP2718	bioB							0.11	2			0.097	2	0.13	3
1079	tRNA-dihydrouridine synthase	gi|33571868	37	C	enzymatic activity	BP1085		0.08	3	0.042	2
1080	Putative aldo/keto reductase	gi|33571825	37	C	enzymatic activity	BP1036	Pu									0.043	1^	0.092	2
1081	Putative conserved exported protein	gi|33564231	38	C	enzymatic activity	BP3253	Pu	0.098	5	0.14	5	0.14	6	0.073	4	0.12	5
1082	Putative aminohydrolase	gi|33564064	38	U	enzymatic activity	BP3063	Pu	0.077	1^	0.077	2					0.14	2	0.14	3	0.14	2
1083	Putative fatty acid synthesis protein	gi|33572784	38	C	lipid metabolism	BP2444	plsX	0.074	2	0.12	4			0.077	3			0.15	5	0.094	3
1084	S-adenosylmethionine:tRNA ribosyltransferase-isomerase	gi|33571836	38	C	metabolism	BP1050	queA	0.098	3			0.14	3							0.075	2
1085	3-dehydroquinate synthase	gi|33564597	38	C	amino acid metabolism	BP3657	aroB	0.087	2	0.028	2			0.059	2	0.025	1^
1086	Putative uncharacterized protein	gi|33572587	38	U	metabolism	BP1896	Pu	0.032	1^	0.055	2
1087	Putative beta-hexosaminidase	gi|33563473	39	C	Cell division/integrity	BP2080	nagZ	0.18	6	0.17	6	0.18	6			0.11	3	0.14	5	0.099	3
1088	UDP-N-acetylglucosamine 2-epimerase	gi|33570990	39	C	metabolism	BP0090	bplD	0.14	4	0.15	5	0.091	3	0.091	2	0.052	3			0.083	2
1089	Possible membrane protein	gi|33564000	39	U	U	BP2994	Pu	0.079	2	0.096	3	0.13	5	0.079	2	0.096	4	0.079	2
1090	BopN	gi|29603218	39	E	pathogenesis	BP2257	bopN			0.2	8	0.1	4	0.088	3					0.082	4
1091	Cell division protein	gi|33564427	39	C/CM	Cell cycle	BP3473	ftsY	0.2	8	0.11	3							0.038	2	0.035	1^
1092	Putative glycosyl transferases	gi|33564662	39	U	enzymatic activity	BP3727	Pu	0.068	4	0.065	3	0.057	2	0.059	2	0.059	2	0.068	2
1093	N-ethylmaleimide reductase	gi|219792699	39	U	enzymatic activity	BP1940	nemA	0.07	4					0.11	3	0.23	6	0.11	2	0.043	1^
1094	Probable oxidoreductase	gi|33571774	39	C	enzymatic activity	BP0977	Pu	0.12	5									0.08	2
1095	Probable oxidoreductase	gi|33570993	39	C/P	enzymatic activity	BP0093	bplA	0.074	2	0.074	3	0.074	2	0.074	4
1096	NAD(P) transhydrogenase, subunit alpha part 1	gi|33563910	39	CM	enzymatic activity	BP2897	pntaA			0.048	2					0.12	3			0.078	2
1097	GTPase HflX	gi|33563571	40	C	translation	BP2192	hflX	0.11	3	0.15	6	0.035	2	0.062	2			0.11	5	0.14	3
1098	Putative integral membrane protein	gi|33572761	40	U	U	BP2420	Pu	0.12	3					0.12	3	0.097	2	0.097	2	0.097	3
1099	Alanine racemase, catabolic	gi|33571995	40	C	amino acid metabolism	BP1221	dadX	0.077	2	0.11	3	0.077	2							0.075	3
1100	putative transferase	gi|33572675	40	U	transport	BP2325	Pu	0.032	3	0.088	5	0.059	4							0.059	2
1101	Putative glycosyltransferase	gi|33564138	40	C	enzymatic activity	BP3143	Pu	0.098	5	0.098	3	0.098	2
1102	Conserved hypothetical protein	gi|33564392	40	U	HP	BP3435	HP			0.074	2	0.074	2					0.074	2
1103	Putative glycosyltransferase	gi|33564139	40	C	enzymatic activity	BP3144	Pu	0.065	4			0.026	1^
1104	tRNA (5-methylaminomethyl-2-thiouridylate)-methyltransferase	gi|33563906	41	C	translation	BP2893	mnmA	0.081	4	0.17	6	0.1	4	0.14	4	0.15	3	0.15	3	0.15	5
1105	Putative riboflavin-specific deaminase	gi|33563958	41	C	enzymatic activity	BP2948	Pu	0.11	5	0.13	9	0.11	4	0.028	2			0.057	2	0.078	3
1106	Putative chorismate-binding enzyme	gi|33564219	41	C	metabolism	BP3241	Pu	0.16	5	0.08	5	0.077	4			0.085	5	0.12	4	0.064	2
1107	Carboxynorspermidine decarboxylase	gi|33571554	41	C	enzymatic activity	BP0731	nspC	0.18	8					0.063	3			0.036	3
1108	Phosphoribosylaminoimidazole carboxylase ATPase subunit	gi|227257977	41	CM	nucleotide metabolism	BP1527	purK	0.13	3	0.13	3	0.088	2	0.13	3	0.068	2	0.035	1^
1109	Conserved hypothetical protein	gi|33563885	41	U	HP	BP2869	HP	0.074	3	0.077	2	0.08	3			0.14	4	0.069	2	0.12	2
1110	Succinyl-diaminopimelate desuccinylase	gi|33572479	41	U	amino acid metabolism	BP1763	dapE					0.026	1^	0.084	2			0.082	2
1111	Glycerate kinase	gi|33564299	41	C	metabolism	BP1001	pgk					0.073	2	0.073	2					0.063	2
1112	Putative acyl-CoA dehydrogenase	gi|33564279	41	C	enzymatic activity	BP3308	Pu	0.034	1^	0.092	3
1113	DNA/pantothenate metabolism flavoprotein	gi|33572467	42	U	metabolism	BP1751	dfp	0.13	5	0.085	3	0.042	2			0.077	3	0.065	3	0.077	2
1114	Putative monooxygenase	gi|33564244	42	U	metabolism	BP3269	Pu	0.1	3	0.08	3	0.087	3	0.08	3	0.049	2			0.08	2
1115	Queuine tRNA-ribosyltransferase	gi|33571835	42	C	metabolism	BP1049	tgt	0.09	3	0.1	4	0.1	4	0.09	3	0.071	3
1116	Conserved hypothetical protein	gi|33571596	42	U	HP	BP0779	HP			0.091	3	0.091	3
1117	1-deoxy-D-xylulose 5-phosphate reductoisomerase	gi|33572169	42	U	metabolism	BP1425	dxr	0.078	5					0.058	3					0.088	3
1118	Hypothetical protein	gi|29603244	43	U	HP	BP0506	HP	0.058	2	0.12	6	0.096	4	0.061	3	0.12	5	0.084	3
1119	Probable aminotransferase	gi|33564797	43	C	transaminase activity	BP3870	Pu	0.13	4	0.1	4			0.072	4	0.041	3	0.041	2
1120	Putative aminotransferase	gi|33564623	43	C	enzymatic activity	BP3685	Pu	0.025	1^	0.025	1^			0.025	1^	0.025	1^			0.063	2
1121	Putative glycosyl transferase	gi|33570986	43	U	metabolism	BP0086	bplH	0.077	3	0.028	2							0.028	1^	0.056	2
1122	Conserved hypothetical protein	gi|33571977	43	U	U	BP1203	HP	0.062	2	0.045	3	0.045	3
1123	Putative amino acid ABC transporter permease protein	gi|33564760	43	CM	transport	BP3830	Pu	0.028	1^					0.1	3			0.063	2
1124	Putative ABC transport protein, substrate-binding component	gi|33572759	43	U	transport	BP2418	Pu	0.072	3					0.044	1^	0.044	1^	0.091	2
1125	Conserved hypothetical protein	gi|33572303	43	U	HP	BP1567	HP					0.043	1^			0.084	2
1126	Putative phosphohydrolase	gi|33564598	44	C	enzymatic activity	BP3658	Pu	0.1	5	0.11	9	0.081	5	0.081	5	0.076	3	0.081	3
1127	Probable aminotransferase	gi|33571406	44	C	enzymatic activity	BP0559	pr	0.14	4	0.065	5	0.063	2	0.065	2			0.12	4	0.065	1^
1128	Lipoprotein releasing system transmembrane protein	gi|33571889	44	CM	transport	BP1107	lolC	0.095	4	0.022	1^			0.095	3			0.059	3
1129	Conserved hypothetical protein	gi|33564059	44	U	HP	BP3058	HP	0.055	2	0.057	2			0.029	1^	0.055	2	0.057	2
1130	Putative iron-sulfur protein	gi|33563833	44	C	metabolism	BP2804	Pu	0.091	2	0.13	3
1131	2-methylcitrate synthase	gi|33572714	44	C	metabolism	BP2368	prpC			0.052	2					0.083	3			0.083	2
1132	UDP-N-acetylglucosamine 1-carboxyvinyltransferase	gi|33564699	44	C	cell division	BP3766	murA			0.031	1^							0.059	3
1133	Conserved hypothetical protein	gi|33570965	45	C	HP	BP0060	HP			0.1	4	0.11	3			0.064	3			0.098	4
1134	D-amino acid dehydrogenase small subunit	gi|296528226	46	U	nucleotide binding	BP1818	dadA	0.33	10			0.18	5	0.24	8	0.21	6	0.21	6	0.26	9
1135	N-acetylmuramoyl-L-alanine amidase 4	gi|33571129	46	C	metabolism	BP0246	amiC	0.06	3	0.13	5	0.12	7	0.027	1^			0.11	3	0.027	1^
1136	Kynureninase	gi|33571400	46	C	nucleotide metabolism	BP0553		0.067	2			0.041	2	0.067	2	0.055	2	0.067	2
1137	Putative NADH dehydrogenase	gi|33564441	47	C/CM	energy metabolism	BP3491	ndh	0.091	3	0.096	5	0.064	2	0.082	4	0.05	3			0.057	3
1138	3-phosphoshikimate 1-carboxyvinyltransferase	gi|33571749	47	C	amino acid metabolism	BP0948	aroA	0.07	3							0.027	1^	0.079	2	0.059	2
1139	GntR-family transcriptional regulator	gi|33572081	47	C	transcription	BP1319	Pu			0.18	6	0.088	3			0.12	3
1140	Putative phospholipase	gi|33571688	47	U	lipid metabolism	BP0878	Pu	0.069	4					0.06	2					0.06	2
1141	Putative membrane protein	gi|33572170	47	CM	protein processing	BP1426	Pu	0.063	3					0.036	1^			0.097	5	0.05	2
1142	Conserved hypothetical protein	gi|33572471	47	U	HP	BP1756	HP			0.097	4	0.14	3			0.097	2
1143	1-hydroxy-2-methyl-2-(E)-butenyl4-diphosphate synthase	gi|33563578	47	C	metabolism	BP2199	ispG			0.063	2			0.035	2
1144	Putative UDP-glucose 6-dehydrogenase	gi|33564663	48	U	enzymatic activity	BP3728	rkpK	0.19	7							0.095	4	0.064	3	0.059	2
1145	Putative exported protein	gi|33571992	48	U	enzymatic activity	BP1218	Pu	0.11	4	0.061	4	0.059	3	0.036	1^
1146	Homogentisate 1,2-dioxygenase	gi|33564129	48	U	metabolism	BP3134	hmgA	0.09	6	0.14	5
1147	Preprotein translocase SecY subunit	gi|33564577	48	CM	transport	BP3636	secY	0.057	3					0.063	2
1148	Tryptophanyl-tRNA synthetase	gi|33571920	49	C	translation	BP1143	trpS	0.18	9	0.091	7	0.12	6	0.064	3	0.091	3	0.069	3
1149	Putative Xaa-Pro aminopeptidase	gi|33564369	49	C	metal binding	BP3411	Pu	0.047	3					0.085	2	0.063	2	0.016	1^	0.061	2
1150	tRNA modification GTPase MnmE	gi|33564790	49	C	translation	BP3863	mnmE	0.049	2			0.049	2			0.022	1^
1151	UDP-N-acetylmuramate--alanine ligase	gi|33564027	49	C	cell division	BP3022	murC	0.13	6					0.075	2
1152	Conserved hypothetical lipoprotein	gi|33572691	50	C	U	BP2341	HP	0.15	7	0.097	5	0.15	9	0.064	4	0.093	7			0.15	6
1153	Exodeoxyribonuclease large subunit	gi|33563795	50	C	metabolism	BP2762	xseA	0.093	3	0.067	2	0.069	2					0.067	2
1154	DNA helicase	gi|33563820	50	C	DNA synthesis	BP2791	dnaB	0.079	3			0.17	5	0.098	3	0.074	2			0.039	1^
1155	Putative pyridine nucleotide-disulfide oxidoreductase	gi|33572448	50	C	enzymatic activity	BP1729	Pu			0.17	6			0.053	3					0.066	3
1156	Putative membrane protein	gi|33564731	50	U	U	BP3800	Pu	0.028	2									0.045	2
1157	Trk system potassium uptake protein	gi|33571419	50	U	transport	BP0573	trkA	0.052	2									0.089	2
1158	Putative uncharacterized protein BP2909	gi|33563920	51	U	U	BP2909	Pu	0.26	14			0.13	7	0.29	13	0.11	7	0.3	10	0.19	9
1159	Putative oxidoreductase	gi|33571094	51	U	enzymatic activity	BP0208	Pu	0.049	2					0.045	2			0.026	1^	0.049	2
1160	Putative membrane-bound lytic murein transglycosylase D precursor	gi|33564195	52	U	metabolism	BP3214	Pu					0.062	4					0.062	3
1161	Chromosomal replication initiator protein	gi|33571343	52	C	DNA replication	BP0491	dnaA	0.087	2	0.036	2
1162	Putative Sodium:sulfate symportert	gi|33571251	53	U	transport	BP0380	Pu	0.032	2					0.016	1^			0.032	2
1163	Putative cation transport protein	gi|33563834	54	U	transport	BP2806	Pu	0.029	1^									0.061	2
1164	Glycerol kinase	gi|33564755	55	C	metabolism	BP3825	glpK	0.073	2									0.075	2
1165	Putative peptidase	gi|33571450	56	U	U	BP0608	Pu	0.11	7	0.12	8	0.14	8	0.11	5	0.098	9			0.075	6
1166	Putative nucleosidase	gi|33572318	56	C	metabolism	BP1583	amn	0.095	5	0.081	4	0.069	3	0.075	4	0.13	5	0.075	3
1167	Putative phospholipase D protein	gi|259679523	57	CM	enzymatic activity	BP3092	Pu	0.16	6					0.023	1^
1168	Probable ubiquinone biosynthesis protein	gi|33571055	58	CM	metabolism	BP0164	ubiB	0.085	7	0.027	1^			0.065	3	0.027	1^	0.069	4
1169	Putative membrane protein	gi|33572593	58	U	nucleotide binding	BP1903	Pu	0.095	4					0.051	2			0.044	2
1170	Putative NAD synthetase	gi|33563737	59	U	nucleotide binding	BP2700	Pu	0.19	7					0.1	3					0.088	3
1171	Cytochrome D ubiquinol oxidase subunit I	gi|33571140	59	U	enzymatic activity	BP0259	cydA	0.069	3					0.069	3			0.091	4	0.048	2
1172	Putative binding-protein-dependent transport protein (periplasmic)	gi|33564214	59	C/P	transport	BP3237	Pu			0.1	7	0.042	2
1173	Putative membrane protein	gi|296528108	60	U	U	BP2751	Pu	0.2	14			0.043	2	0.039	3	0.12	6	0.099	4	0.027	3
1174	Peptide chain release factor 3	gi|33571061	60	C	translation	BP0172	pfrC	0.11	7	0.1	8	0.1	6	0.061	3	0.017	1^	0.046	2
1175	Putative membrane protein	gi|33571266	60	U	U	BP0398	Pu	0.028	1^	0.089	4	0.061	3	0.089	4			0.061	3	0.048	2
1176	Putative acetolactate synthase large subunit	gi|33571601	60	C	metabolism	BP0784	ilvB	0.048	4	0.048	3			0.062	2	0.053	2			0.062	2
1177	DNA repair protein	gi|33572845	60	C	DNA repair	BP2506	recN	0.054	2					0.054	2			0.058	3
1178	Putative membrane protein	gi|33564467	60	C	metabolism	BP3521	Pu	0.054	2	0.043	3
1179	Phosphoenolpyruvate-protein phosphotransferase	gi|33572240	61	C	metabolism	BP1502	ptsI	0.05	3	0.051	2	0.087	3	0.055	2	0.087	3			0.085	3
1180	Putative oxygenase	gi|33564126	62	U	enzymatic activity	BP3131	Pu			0.064	4	0.05	2	0.066	3	0.05	2
1181	Putative aminopeptidase	gi|33572736	64	U	enzymatic activity	BP2391	Pu			0.035	2			0.035	2
1182	Chaperone protein	gi|33572513	65	U	protein processing	BP1803	hscA	0.1	8			0.081	5	0.097	7	0.18	9	0.14	6	0.17	7
1183	Elongation factor 4	gi|33572773	66	CM	translation	BP2433	lepA	0.17	7			0.07	2	0.1	3	0.07	2	0.1	3	0.09	3
1184	Lipid A export ATP-binding/permease protein	gi|33572671	67	CM	transport	BP2321	msbA	0.1	7			0.032	2	0.058	3	0.064	3	0.064	4	0.05	3
1185	Thiol:disulfide interchange protein	gi|33564586	67	CM	transport	BP3646	dsbD	0.16	10					0.09	4	0.051	2	0.11	5	0.051	2
1186	Glucose inhibited division protein A	gi|33570918	70	C	enzymatic activity	BP0001	mnmG			0.036	3	0.042	2
1187	Probable ABC transporter ATP-binding protein	gi|33572477	70	C	enzymatic activity	BP1761	Pr	0.045	3	0.045	2
1188	Putative N-terminal region of capsular polysaccharide biosynthesis protein (partial)	gi|33572350	72	C	metabolism	BP1618	tviD	0.2	11	0.071	5	0.086	4	0.17	7					0.057	3
1189	Penicillin-binding protein 2	gi|33571248	72	CM	metabolism	BP0377	mrdA			0.042	2					0.014	1^			0.018	1^
1190	Putative iron-sulfur binding protein	gi|33572211	74	U	enzymatic activity	BP1470	Pu			0.043	2	0.043	2
1191	Ubiquinol oxidase polypeptide I	gi|33563943	74	U	transport	BP2932	cyoB	0.035	2					0.039	2
1192	Excinuclease ABC subunit B	gi|33572506	76	C	DNA repair	BP1796	uvrB	0.022	2	0.077	3			0.08	4	0.058	2	0.063	2	0.041	1^
1193	Putative transglycosylase	gi|33564061	76	P	enzymatic activity	BP3060	Pu	0.074	3	0.013	1^	0.032	2	0.068	3			0.042	3	0.032	2
1194	Putative TonB-dependent receptor	gi|33563933	79	OM	transport	BP2922	bfrG	0.14	10							0.17	10	0.041	4
1195	Putative membrane transport ATPase	gi|33563759	81	CM	transport	BP2722	Pu	0.015	1^			0.035	2	0.051	5	0.053	3	0.055	3
1196	Probable TonB-dependent receptor for iron transport	gi|33571667	81	OM	transport	BP0857	bfrE	0.039	2			0.021	2	0.039	2	0.043	3			0.043	2
1197	Putative cell division protein	gi|33572812	86	C	cell division	BP2473	ftsK	0.082	6	0.039	3	0.022	3	0.029	2	0.016	2	0.039	4
1198	Conserved hypothetical protein	gi|33571800	86	U	HP	BP1005	HP	0.05	4	0.009	1^	0.014	2	0.017	1^	0.009	1^	0.009	1^
1199	Putative uncharacterized protein BP2977	gi|33563984	89	U	enzymatic activity	BP2977	Pu	0.037	3	0.045	3	0.032	2			0.018	2	0.032	2
1200	DNA gyrase subunit B	gi|33571341	90	C	DNA synthesis	BP0489	gyrB	0.32	22			0.064	5	0.24	15	0.081	6	0.17	12	0.22	13
1201	Pertactin precursor	gi|33571840	93	OM	adhesion/virulence	BP1054	prn	0.55	50	0.02	1^	0.54	42	0.057	4			0.55	55	0.52	43
1202	Penicillin-binding protein 1A	gi|33571711	94	C	cell integrity	BP0905	mrcA			0.06	2			0.06	2					0.06	2
1203	Alanyl-tRNA synthetase	gi|33572542	95	C	translation	BP1836	alaS	0.25	24			0.086	7	0.16	14	0.13	9	0.18	10	0.19	13
1204	Putative GTP-binding protein	gi|33563679	96	C	HP	BP2632	Pu			0.033	3							0.01	1^
1205	[Protein-PII] uridylyltransferase	gi|33572161	99	C	enzymatic activity	BP1417	glnD	0.044	3	0.031	3	0.031	3			0.044	3	0.027	2	0.03	3
1206	Probable two-component histidine kinase	gi|33571875	105	C	signal transduction	BP1092	Pr	0.042	3	0.03	3	0.061	4	0.028	2	0.02	1^	0.046	4
1207	Glutamate-ammonia-ligase adenylyltransferase	gi|33572033	106	C	enzymatic activity	BP1260	glnE			0.044	5	0.032	3	0.017	1^					0.027	2
1208	Acriflavine resistance protein B	gi|33571779	114	U	transport	BP0985	acrB	0.034	3									0.064	3
1209	Putative efflux system transmembrane protein	gi|259653521	115	CM	transport	BP2076	Pu	0.17	15					0.048	4			0.098	7
1210	Putative restriction endonuclease	gi|33564113	117	C	enzymatic activity	BP3117	Pu	0.032	2	0.038	3			0.029	2			0.012	1^
1211	5-oxoprolinase	gi|33572586	130	C	metabolism	BP1895	oplaH	0.13	13			0.021	3	0.069	11	0.015	2	0.11	9	0.051	6
1212	Phosphoserine phosphatase	gi|33571673	130	C	enzymatic activity	BP0863	serB	0.049	2	0.16	4	0.087	2	0.087	2			0.038	1^	0.049	2
1213	DNA polymerase III alpha subunit	gi|33572682	130	C	DNA synthesis	BP2332	dnaE	0.046	8			0.016	2	0.026	4	0.016	2	0.022	4	0.0073	1^
1214	5-methyltetrahydrofolate--homocysteine methyltransferase	gi|33564537	138	U	enzymatic activity	BP3594	metH	0.015	2					0.018	2	0.016	2
1215	Phosphoribosylformylglycinamidine synthase	gi|33563710	145	C	nucleotide metabolism	BP2668	purL	0.065	10			0.029	3	0.096	10	0.0096	1^	0.12	10	0.06	6
1216	Conserved hypothetical protein	gi|33563435	10	U	HP	BP2037	HP			0.31	3	0.41	3	0.41	3	0.31	3	0.3	3	0.41	3
1217	BscE	gi|29603212	11	U	U	BP2263	bscE			0.43	4	0.33	4	0.67	6	0.33	3	0.57	5	0.46	3
1218	Ferric ion uptake regulator	gi|33572846	16	C	transcriptional regulation	BP2507	fur			0.22	4	0.094	2	0.16	2	0.12	3	0.22	3	0.094	2
1219	Conserved hypothetical protein	gi|33572058	18	U	HP	BP1290	HP			0.27	3	0.21	2	0.14	2	0.19	4	0.27	3	0.14	3
1220	LexA repressor	gi|33572504	23	C	DNA repair/transcriptional regulation	BP1794	lexA			0.15	4	0.12	2	0.083	2	0.15	5	0.2	3	0.088	3
1221	Chain A, The Crystal Structure Of The Protein With Unknown Function From BpTohama I	gi|223674087	26	U	U	U	U			0.2	4	0.13	2	0.13	2	0.23	4	0.13	2	0.13	3
1222	Molybdate-binding periplasmic protein precursor	gi|33564095	26	P	enzymatic activity	BP3095	modB			0.13	2	0.13	3	0.13	4	0.056	1^	0.056	1^	0.1	2
1223	Conserved hypothetical protein	gi|33564746	29	C	Cell division	BP3816	zapD			0.31	7	0.32	4	0.21	6	0.21	3	0.24	4	0.11	2
1224	Probable transcriptional regulator	gi|33571551	29	U	transcriptional regulation	BP0727	Pu			0.12	3	0.066	2	0.19	6	0.18	3	0.17	4	0.17	3
1225	bscJ	gi|29603227	29	U	transport	BP2248	bscJ			0.062	1^	0.062	1^	0.14	3	0.22	5	0.14	2	0.11	2
1226	Putative lipoprotein	gi|33572204	30	U	protein processing	BP1463	Pu			0.12	3	0.12	3	0.12	3	0.12	2	0.079	3	0.12	3
1227	Coproporphyrinogen III oxidase	gi|33572660	34	C	metabolism	BP2310	hemF			0.16	5	0.11	4	0.066	3	0.1	2	0.14	4	0.076	3
1228	Putative exported protein	gi|33571207	34	P	transport	BP0334	Pu			0.11	3	0.14	3	0.14	5	0.11	2	0.12	2	0.11	2
1229	Putative exported protein	gi|33563831	34	U	transport	BP2802	Pu			0.081	2	0.12	3	0.037	1^	0.081	2	0.081	2	0.037	1^
1230	Putative exported protein	gi|33571519	35	OM/P	transport	BP0682	Pu			0.21	5	0.17	3	0.17	3	0.14	3	0.14	2	0.19	4
1231	Conserved hypothetical protein	gi|33564462	36	U	HP	BP3515	HP			0.17	6	0.12	5	0.16	4	0.18	5	0.18	6	0.17	6
1232	Putative exported protein	gi|33564794	36	OM/P	transport	BP3867	Pu			0.12	4	0.075	3	0.045	1^	0.081	3	0.069	3	0.12	4
1233	Type IV secretion system protein PtlH	gi|33564727	37	C	pertussis toxin secretion	BP3796	ptlH			0.16	6	0.056	2	0.15	4	0.059	2	0.12	4	0.12	3
1234	Sulfate-binding protein precursor	gi|33571766	38	P	transport	BP0966	sbp			0.49	17	0.53	19	0.4	17	0.57	24	0.72	24	0.48	19
1235	Type IV secretion system protein PtlG	gi|33564726	39	CM	ptx secretion	BP3795	ptlG			0.11	3	0.14	3			0.11	2	0.14	4	0.11	3
1236	Cystathionine beta-lyase	gi|33571012	43	C	metabolism	BP0112	metC			0.13	3	0.14	4	0.17	5	0.18	6	0.22	6	0.13	3
1237	Poly(A) polymerase	gi|33571122	52	C	enzymatic activity	BP0239	pcnB			0.15	6	0.078	6	0.13	5	0.13	4	0.082	3	0.051	2
1238	Putative extracellular solute-binding protein	gi|33564733	59	P	transport	BP3802	Pu			0.11	5	0.11	6	0.062	3	0.13	8	0.094	4	0.14	4
1239	Putative sulfite reductase	gi|33564389	65	U	metal binding	BP3432	cysI			0.066	6	0.091	6	0.18	9	0.048	3	0.1	4	0.055	2
1240	Putative heme receptor	gi|33571313	82	OM	transport	BP0456	hemC			0.078	7	0.1	7	0.074	4	0.052	4	0.12	8	0.047	4
1241	Type IV secretion system protein PtlC	gi|33564721	93	CM	ptx secretion	BP3790	ptlC			0.15	9	0.12	9	0.07	5	0.085	6	0.11	7	0.091	6
1242	Fimbrial protein	gi|33563716	21	E	cell adhesion	BP2674	fimX			0.13	2	0.13	2	0.13	2	0.13	2	0.13	2	0.13	2
1243	Putative membrane protein	gi|33572182	15	CM	metabolism	BP1438	Pu	0.16	2
1244	Putative uncharacterized protein	gi|33563816	17	C	antioxidant	BP2787	Pu	0.25	2
1245	Dihydrofolate reductase	gi|33564150	18	U	metabolism	BP3155	folA	0.14	2
1246	Putative pH adaptation potassium efflux protein	gi|33572415	18	CM	transport	BP1694	phaE	0.11	2
1247	Hypothetical protein BP0516	gi|33571366	23	U	HP	BP0516	HP	0.17	4
1248	Putative transferase	gi|33572679	28	U	enzymatic activity	BP2329	Pu	0.1	2
1249	tRNA (guanine-N1)-methyltransferase	gi|33572547	28	C	translation	BP1841	trmD	0.11	2
1250	Enoyl-CoA hydratase/isomerase-like protein	gi|33563484	29	C	enzymatic activity	BP2093		0.081	2
1251	Putative membrane protein	gi|33572588	30	CM	transport	BP1898	Pu	0.12	2
1252	Methionyl-tRNA formyltransferase	gi|33571398	33	C	translation	BP0551	fmt	0.23	7
1253	Putative transcriptional regulator	gi|33571726	33	C	transcriptional regulation	BP0924	Pu	0.11	4
1254	Putative exported protein	gi|33564200	35	U	U	BP3219	Pu	0.12	2
1255	LysR-family transcriptional regulator	gi|33564452	37	C	transcription	BP3503		0.12	3
1256	Cytochrome D ubiquinol oxidase subunit II	gi|259673015	42	CM	enzymatic activity	BP0260	cydB	0.078	2
1257	Putative membrane protein	gi|33571198	44	U	U	BP0325	Pu	0.056	3
1258	Putative exported protein	gi|33571555	46	U	enzymatic activity	BP0732	Pu	0.057	2
1259	Pututative nicotinate phosphoribosyltransferase	gi|33564527	47	C	nucleotide metabolism	BP3583	pncB	0.086	3
1260	Putative exported protein	gi|33563538	48	U	U	BP2153	Pu	0.051	3
1261	Putative oxidoreductase	gi|33564134	50	U	enzymatic activity	BP3139	Pu	0.045	2
1262	Putative ATP-dependent RNA helicase	gi|33571059	51	C	enzymatic activity	BP0170	rhlE	0.048	2
1263	Cytochrome B	gi|33571154	52	CM	transport	BP0276	petB	0.074	3
1264	Exopolyphosphatase	gi|33571858	55	C	metabolism	BP1073	ppx	0.044	2
1265	Peptidoglycan synthetase precursor	gi|33564033	63	CM	membrane biogenesis	BP3028	ftsI	0.043	4
1266	Putative ATP-dependent RNA helicase	gi|259452017	64	C	binding	BP3057	Pu	0.18	6
1267	Putative exported protein	gi|33571071	69	OM	U	BP0183	Pu	0.035	5
1268	Lipopolysaccharide biosynthesis protein	gi|33570984	69	CM	metabolism	BP0082	bplL	0.046	3
1269	Putative membrane protein	gi|33571903	70	CM	transport	BP1123	Pu	0.066	5
1270	Putative asparagine synthase	gi|33564141	71	C	amino acid metabolism	BP3146	Pu	0.076	5
1271	High-affinity choline transport protein	gi|33571643	72	CM	transport	BP0831	betT	0.061	4
1272	Putative uncharacterized protein	gi|29603220	10	C	U	U	Pu			0.33	3
1273	Putative AsnC-family transcriptional regulator	gi|33572465	18	C	transcriptional regulation	BP1749	Pu			0.15	2
1274	Conserved hypothetical protein	gi|33572209	21	U	HP	BP1468	HP			0.14	2
1275	N-acetylmuramoyl-L-alanine amidase	gi|33570979	22	C	enzymatic activity	BP0076	ampD			0.12	2
1276	Conserved hypothetical protein	gi|33571773	24	C	enzymatic activity	BP0976	HP			0.14	2
1277	Putative membrane protein	gi|33571997	25	U	U	BP1223	Pu			0.11	2
1278	Probable transcriptional regulator	gi|33571381	26	C	transcriptional regulation	BP0533	Pr			0.18	4
1279	Putative membrane protein	gi|33564673	26	CM	U	BP3738	Pu			0.24	3
1280	Putative RNA methyltransferase	gi|33572178	27	C	RNA processing	BP1434	Pu			0.093	3
1281	ABC transporter ATP-binding protein	gi|33564521	28	C	enzymatic activity	BP3577				0.082	3
1282	Putative transcriptional regulator	gi|33564432	29	C	transcriptional regulation	BP3482	Pu			0.084	2
1283	Probable transcriptional regulator	gi|33571455	29	C	transcription	BP0613	Pu			0.093	2
1284	Putative exported protein	gi|33571208	30	U	U	BP0337	Pu			0.1	3
1285	Putative acyltransferase	gi|259676301	31	CM	enzymatic activity	BP3072	Pu			0.1	6
1286	GntR family regulatory protein	gi|33564493	31	C	transcription	BP3547				0.11	2
1287	Putative hydrolase	gi|33563909	32	U	enzymatic activity	BP2896	Pu			0.072	2
1288	Conserved hypothetical protein	gi|33572680	32	U	enzymatic activity	BP2330	HP			0.18	3
1289	Putative arginase	gi|33572268	32	C	enzymatic activity	BP1531	Pu			0.08	2
1290	Putative exported protein	gi|33564451	33	OM/P	U	BP3501	Pu			0.089	2
1291	Putative exported protein	gi|33563889	35	U	transport	BP2873	Pu			0.091	2
1292	Conserved hypothetical protein	gi|33564114	39	U	HP	BP3118	HP			0.066	2
1293	dTDP-glucose 4,6-dehydratase	gi|33571010	39	C	enzymatic activity	BP0109	rfbB			0.076	2
1294	Aminobutyrate aminotransferase	gi|33563667	45	U	enzymatic activity	BP2298				0.066	2
1295	Adenosylmethionine-8-amino-7-oxononanoate aminotransferase	gi|33563546	46	C	enzymatic activity	BP2165	bioA			0.064	2
1296	Conserved hypothetical protein	gi|33571441	46	U	enzymatic activity	BP0598	HP			0.075	3
1297	Putative regulatory lipoprotein	gi|33563644	47	U	U	BP2271	Pu			0.055	2
1298	Probable glycosyl transferase	gi|33570989	47	C	enzymatic activity	BP0089	bplE			0.093	2
1299	Phenylacetate-coenzyme A ligase	gi|33563717	48	C	enzymatic activity	BP2675	paaK			0.1	4
1300	Putative amidase	gi|33563437	49	U	enzymatic activity	BP2039	Pu			0.047	3
1301	Putative aldehyde dehydrogenase	gi|33571093	51	C	enzymatic activity	BP0207	Pu			0.061	3
1302	Probable ATP-binding component of ABC transporter	gi|33571144	58	U	enzymatic activity	BP0263	Pr			0.057	2
1303	Probable ABC transporter, ATP-binding protein	gi|33571547	61	U	transport	BP0723	Pr			0.062	2
1304	Conserved hypothetical protein	gi|33564624	17	U	HP	BP3686	HP					0.16	2
1305	Putative hemin binding protein	gi|33571217	30	U	binding	BP0345	bhuT					0.087	2
1306	Uroporphyrinogen decarboxylase	gi|33564264	39	C	metabolism	BP3291	hemE					0.059	2
1307	DNA repair protein	gi|33572000	48	C	DNA repair	BP1227	radA					0.046	2
1308	Conserved hypothetical protein	gi|33571873	53	U	HP	BP1090	HP					0.051	2
1309	Nitrogen regulation protein NR(I)	gi|259476846	54	CM	transcription	BP1598	glnG					0.053	2
1310	Hypothetical protein	gi|29603217	13	U	protein secretion	BP2258	HP							0.18	2
1311	Putative membrane protein	gi|33571439	23	U	U	BP0596	Pu							0.077	2
1312	Probable acyl-CoA dehydrogenase	gi|33571471	41	C	enzymatic activity	BP0634	Pr							0.068	2
1313	Probable acyl-CoA dehydrogenase	gi|33571465	43	CM	enzymatic activity	BP0625	Pr							0.087	4
1314	Branched-chain amino acid-binding protein	gi|33572636	44	OM/P	transport	BP1948								0.065	2
1315	Putative membrane transport protein	gi|33563738	50	U	transport	BP2701	Pu							0.1	3
1316	Probable ATP-binding ABC transporter protein	gi|33572427	60	C	transport	BP1706	Pr							0.11	5
1317	Putative ArsR-family transcriptional regulator	gi|33572627	11	C	transcriptional regulation	BP1939	Pu									0.21	2
1318	Conserved hypothetical protein	gi|33572012	12	U	HP	BP1239	HP									0.3	2
1319	Conserved hypothetical protein	gi|33572335	25	C	HP	BP1600	HP									0.21	3
1320	Putative peptidoglycan binding protein	gi|33570934	38	U	biogenesis	BP0020	Pu									0.065	2
1321	ATP synthase c chain	gi|33564256	8	CM	transport	BP3283	atpE											0.22	2
1322	Phage-related conserved hypothetical protein	gi|33571356	12	U	U	BP0505	HP											0.23	2
1323	Phosphoribosyl-AMP cyclohydrolase	gi|33564707	15	C	amino acid metabolism	BP3774	hisI											0.3	2
1324	Conserved hypothetical protein	gi|33564311	16	U	enzymatic activity	BP3347	HP											0.17	2
1325	Putative DNA-binding protein	gi|33572508	18	C	enzymatic activity	BP1798	Pu											0.14	2
1326	Autotransporter	gi|33572482	45	OM	adhesion	BP1767	phg											0.06	2
1327	Putative two-component system sensor protein	gi|33564132	48	U	regulation	BP3137	Pu											0.07	2
1328	Putative membrane protein	gi|33572030	59	U	transport	BP1257	Pu											0.058	2
1329	Putative sugar transport protein	gi|33572888	60	U	transport	BP2549	Pu											0.056	2
1330	BapA protein	gi|10944728	91	OM	transport	BP2224	bapA											0.028	2
1331	Conserved hypothetical protein	gi|33572463	15	U	HP	BP1747	HP													0.2	3
1332	Putative DNA-binding protein	gi|33570966	16	C	binding	BP0061	Pu													0.14	3
1333	Conserved hypothetical protein	gi|33563407	17	U	HP	BP2006	HP													0.17	2
1334	Exported protein	gi|33563791	19	U	transport	BP2758	Pu													0.22	3
1335	Adenine phosphoribosyltransferase	gi|33571145	20	C	nucleotide metabolism	BP0264	apt													0.11	2
1336	dTDP-4-dehydrorhamnose 3,5-epimerase	gi|33571008	21	C	enzymatic activity	BP0107	rfbC													0.13	2
1337	Conserved hypothetical protein	gi|33564360	40	U	enzymatic activity	BP3401	HP													0.071	2
1338	Putative peptidase	gi|33564268	40	C	protein processing	BP3295	Pu													0.061	2
1339	Conserved hypothetical protein	gi|33571829	50	C	enzymatic activity	BP1041	miaB													0.054	2
1340	Hypothetical protein BP0500	gi|33571351	69	U	HP	BP0500	HP													0.069	3

## Sheet: Table S2
No.	Identified Proteins	Gi Accession No.	MW	Localization	Gene Function	Gene No.	Gene Name	T-PC	T-UP	2-PC	2-UP	4-PC	4-UP	5-PC	5-UP	9-PC	9-UP	11-PC	11-UP	12-PC	12-UP
1	Acyl carrier protein	gi|33572780	9	C	lipid metabolism	BP2440	acpP	0.38	2	0.38	2	0.38	2	0.59	3	0.38	2	0.47	3	0.38	2
2	10 kDa chaperoninc	gi|33564446	10	C	protein folding	BP3496	groS	0.46	3	0.46	3	0.47	4	0.46	3	0.47	4	0.46	3	0.53	4
3	Putative translational inhibitor	gi|33572343	13	C	translation	BP1611	Pu	0.44	4	0.44	4	0.44	4	0.44	4	0.44	5	0.35	3	0.44	5
4	Bacterioferritin	gi|33571063	18	C	transport	BP0174	bfr	0.21	3	0.32	4	0.39	5	0.28	4	0.32	5	0.23	4	0.39	5
5	Alkyl hydroperoxide reductase	gi|33564497	18	U	enzymatic activity	BP3551	ahpD	0.36	5	0.3	5	0.32	4	0.23	3	0.52	7	0.36	4	0.22	4
6	Putative peptidoglycan-associated lipoproteina	gi|33564306	18	CM	Pu	BP3342	Pu	0.25	4	0.18	4	0.35	5	0.44	6	0.33	5	0.2	4	0.58	7
7	Putative exported protein	gi|33571091	19	U	transport	BP0205	Pu	0.37	7	0.66	11	0.47	10	0.27	5	0.59	8	0.27	6	0.37	7
8	Putative DNA-binding protein	gi|33572348	19	U	DNA replication	BP1616	dps	0.33	5	0.33	5	0.22	4	0.25	3	0.39	6	0.2	2	0.27	5
9	Outer membrane protein A precursora,b	gi|33571744	21	OM	transport	BP0943	ompA	0.24	5	0.24	5	0.24	5	0.24	5	0.28	7	0.24	5	0.24	6
10	Virulence factors transcription regulatorb	gi|33572574	23	C	transcription/virulence	BP1878	bvgA	0.31	6	0.42	7	0.42	10	0.41	8	0.52	11	0.3	5	0.29	7
11	Antioxidant protein	gi|33571765	24	C	antioxidant activity	BP0965		0.11	2	0.23	5	0.14	4	0.18	5	0.29	6	0.22	3	0.21	4
12	Putative peptidyl-prolyl cis-trans isomerasec	gi|33564505	29	C/OM	protein processing	BP3561	Pu	0.27	7	0.3	8	0.23	7	0.23	6	0.33	8	0.23	6	0.35	8
13	Outer membrane porin protein precursora,b	gi|33571650	41	OM	transport	BP0840	ompP	0.49	16	0.22	9	0.5	15	0.44	13	0.57	17	0.45	12	0.45	12
14	Elongation factor Tua,b	gi|33564553	43	C	translation	BP0007	tuf1	0.24	7	0.19	8	0.29	10	0.26	9	0.22	8	0.15	8	0.25	10
15	60 kDa chaperonina,b,c	gi|33564445	57	C	protein processing	BP3495	groL	0.54	27	0.52	26	0.56	27	0.49	26	0.58	28	0.57	27	0.52	24
16	Tracheal colonization factor precursora◊	gi|33571975	66	OM/E	transport	BP1201	tcfA	0.1	6	0.17	10	0.17	11	0.17	9	0.24	14	0.14	7	0.14	9
17	Serum resistance proteina,c ◊	gi|33564444	103	OM/P/E	adhesion/virulence	BP3494	brkA	0.22	18	0.16	17	0.33	28	0.18	16	0.34	27	0.17	15	0.2	19
18	Filamentous hemagglutinin/adhesinb ◊	gi|33572575	368	OM/E	adhesion/virulence	BP1879	fhaB	0.033	11	0.028	9	0.12	32	0.033	8	0.25	65	0.071	21	0.056	17
19	Putative DNA-binding protein (histone)	gi|33563922	14	U	transcription	BP2911	bph3			0.16	6	0.21	8	0.12	4	0.39	11	0.21	7	0.24	8
20	50S ribosomal protein L5b	gi|33564569	20	C	translation	BP3628	rplE			0.17	3	0.1	2	0.21	5	0.1	3	0.084	3	0.26	6
21	Serotype 3 fimbrial subunit precursora ◊	gi|33572304	22	E	adhesion	BP1568	fim3			0.36	5	0.37	5	0.37	4	0.43	5	0.3	4	0.37	5
22	Thiol:disulfide interchange protein DsbA precursora	gi|33571013	23	P	pertussis toxin assembly	BP0113	dsbA			0.17	7	0.17	6	0.06	4	0.16	5	0.13	5	0.2	8
23	Putative exported protein	gi|33563947	37	C/CM/P	U	BP2936	Pu			0.16	3	0.36	5	0.17	4	0.26	4	0.22	3	0.31	5
24	Putative ABC transporter periplasmic amino acid-binding protein	gi|33564761	37	P	transport	BP3831	Pu			0.12	4	0.14	4	0.23	6	0.21	7	0.14	4	0.16	6
25	Putative periplasmic solute-binding proteina	gi|33572226	40	U	transport	BP1487	smoM			0.086	7	0.11	9	0.041	3	0.12	10	0.042	4	0.083	7
26	Probable TonB-dependent receptor for iron transporta,b	gi|33571666	82	OM	transport/virulence	BP0856	bfrD			0.35	22	0.26	20	0.28	19	0.3	28	0.2	14	0.2	16
27	Putative aconitate hydratase	gi|33563422	98	C	metabolism	BP2021	acnB			0.23	4	0.19	3	0.23	4	0.23	4	0.19	3	0.23	5
28	Lipoprotein	gi|33563811	8	U	U	BP2782	U	0.33	2							0.33	2	0.33	2
29	DNA-binding protein Hu-beta	gi|33564476	9	CM/P	binding	BP3530	hupB					0.22	2							0.22	2
30	Putative exported protein	gi|33563935	10	U	transport	BP2924	Pu			0.24	2	0.24	2			0.24	2			0.24	2
31	DNA-binding protein Bph2	gi|33563445	11	U	binding	BP2047	bph2			0.34	3	0.34	3	0.34	3	0.34	4			0.44	5
32	30s ribosomal protein s18	gi|33563823	11	C	translation	BP2794	rpsR					0.23	2			0.13	2			0.23	3
33	Putative membrane protein	gi|33571843	12	U	U	BP1057	Pu			0.3	3	0.23	2	0.23	2	0.23	2			0.23	2
34	50s ribosomal protein l9	gi|33563822	16	C	translation	BP2793	rplI	0.22	3			0.22	3	0.22	3	0.22	3	0.22	3
35	Lipoprotein	gi|33571964	16	U	U	BP1189								0.17	2	0.24	3	0.22	3	0.25	2
36	50S ribosomal protein L16b	gi|33564562	16	C	translation	BP3620	rplP			0.19	3									0.19	3
37	Putative lipoproteina	gi|33563998	17	OM	U	BP2992	pcp	0.16	2			0.44	4	0.16	2	0.44	4	0.16	2	0.16	2
38	ATP synthase B chaina,b	gi|33564257	17	CM	transport	BP3284	atpF			0.22	4					0.3	5			0.3	6
39	Histone protein	gi|33563991	17	C	DNA synthesis	BP2985	bpH1			0.18	2	0.18	2							0.18	2
40	30S ribosomal protein S7b	gi|33564550	18	C	translation	BP3609	rpsG	0.13	3	0.22	3	0.19	4	0.19	4					0.25	5
41	30S ribosomal protein S5	gi|33564574	18	C	translation	BP3633	rpsE			0.19	2	0.19	2	0.19	2					0.23	3
42	Peptidyl-prolyl cis-trans isomerase B	gi|33572596	19	C	protein folding	BP1906	ppiB	0.16	3	0.16	3			0.25	3
43	50S ribosomal protein L6b	gi|33564572	19	C	translation	BP3631	rplF							0.19	4					0.19	4
44	Putative GrpE chaperone	gi|33572840	20	C	protein folding/stress response	BP2501	grpE							0.15	3	0.17	3			0.2	4
45	Putative outer membrane protein	gi|33572172	21	P	protein processing	BP1428	Pu	0.2	4	0.19	5	0.22	5	0.2	5	0.23	5			0.24	7
46	Superoxide dismutasec	gi|33563794	21	P	metabolism/anti-toxicity	BP2761	sodB	0.2	4			0.29	4			0.53	8	0.16	2	0.17	4
47	50S ribosomal protein L4b	gi|33564556	23	C	translation	BP3614	rplD			0.12	2	0.12	2	0.12	2					0.12	3
48	Putative exported protein	gi|33571058	23	U	transport	BP0169	Pu					0.12	3	0.12	2	0.2	4			0.24	4
49	ATP-dependent Clp protease proteolytic subunit	gi|33572490	24	C	protein processing	BP1775	clpP					0.16	2	0.16	2	0.16	3	0.19	3	0.16	2
50	Stringent starvation protein A	gi|33571152	24	C	cell growth	BP0274	sspA					0.18	4			0.39	7
51	Conserved hypothetical protein	gi|33563962	24	U	HP	BP2953	HP					0.14	3			0.21	4	0.14	2
52	Electron transfer flavoprotein beta-subunit	gi|33571762	27	U	electron transport	BP0961	etfB			0.16	4	0.14	3	0.2	4	0.32	6
53	Succinate dehydrogenase iron-sulfur protein	gi|33572708	27	C/CM	metabolism	BP2360	sdhB					0.16	4	0.12	3	0.21	5			0.12	4
54	30S ribosomal protein S3b	gi|33564561	29	C	translation	BP3619	rpsC	0.095	2	0.15	4	0.25	5	0.11	3	0.27	5			0.17	4
55	Putative exported protein	gi|33563845	29	CM	transport	BP2818	Pu					0.14	3			0.14	4	0.18	4
56	Putative peptidasea	gi|33572440	30	OM	metabolism	BP1721	Pu					0.18	3	0.23	4	0.34	6	0.18	3
57	50S ribosomal protein L2b	gi|33564558	30	C	translation	BP3616	rplB			0.091	3	0.16	6			0.18	5			0.12	4
58	Succinyl-CoA synthetase, alpha chain	gi|33572879	31	C	metabolism	BP2540	sucD	0.14	3	0.14	3	0.12	3	0.23	5	0.23	5			0.092	3
59	Putative nicotinate-nucleotide pyrophosphorylase	gi|33564660	31	C	metabolism	BP3725	nadC					0.32	8	0.15	4	0.33	9	0.18	6	0.29	8
60	cAMP phosphodiesterase 1	gi|33571023	31	U	enzymatic activity	BP0123	cpdA1					0.32	6			0.38	9
61	Putative membrane protein	gi|33572184	33	CM/P/E	protein processing	BP1440	Pu	0.097	3									0.13	4
62	Putative inner membrane-anchored protein	gi|33563569	33	C	peptidase activity	BP2190	hflC			0.077	3					0.23	7
63	Putative exported protein	gi|33571133	35	P	transport	BP0250	Pu	0.13	3	0.27	8	0.22	6	0.16	4	0.13	5			0.15	4
64	DNA-directed RNA polymerase alpha chain	gi|33564583	36	C	transcription	BP3642	rpoA	0.046	3			0.13	6	0.058	2			0.17	4
65	Malate dehydrogenase	gi|33572713	36	C/CM/P	metabolism	BP2365	mdh	0.079	3			0.13	5			0.38	10	0.076	3
66	Putative L-lactate dehydrogenasea	gi|33571250	37	C	metabolism	BP0379	ldh			0.088	2	0.071	2
67	Fructose-bisphosphate aldolase	gi|33572256	38	C	metabolism	BP1519	fba			0.21	6	0.19	7	0.19	5	0.26	9
68	Sulfate-binding protein precursor	gi|33571766	38	P	transport	BP0966	sbp					0.26	7			0.37	11
69	N-acetyl-gamma-glutamyl-phosphate reductasea	gi|33563969	38	C	amino acid metabolism	BP2960	argC					0.051	2			0.17	7
70	Phospho-2-dehydro-3-deoxyheptonate aldolase, Phe-sensitivea	gi|33563919	39	C	amino acid metabolism	BP2908	aroG					0.13	4	0.16	4	0.19	5	0.09	2	0.098	4
71	Outer membrane porin protein OmpQa	gi|33564364	39	OM	transport	BP3405	ompQ	0.071	2					0.1	6	0.12	4	0.12	6	0.16	6
72	Succinyl-CoA synthetase, beta chain	gi|33572880	41	C	metabolism	BP2541	sucC					0.23	6			0.27	8			0.1	5
73	Putative ABC transport solute-binding protein	gi|33563780	41	P	transport	BP2747	Pu									0.24	9	0.11	5	0.12	4
74	Putative exported protein	gi|33572874	41	CM	transport	BP2535	Pu					0.099	4			0.096	3
75	DNA polymerase iii, beta chain	gi|33571342	41	C	DNA synthesis	BP0490	dnaN			0.076	2					0.095	3	0.024	2
76	Dihydrolipoamide succinyltransferase component of 2-oxoglutarate dehydrogenase complex	gi|33571905	42	CM/P	metabolism	BP1125	odhB	0.37	11			0.15	6	0.094	4	0.36	11	0.21	6	0.21	5
77	3-oxoacyl-[acyl-carrier-protein] synthase II	gi|33572779	43	CM	lipid metabolism	BP2439	fabF			0.061	2	0.061	2	0.061	2	0.11	3
78	Putative penicillin-binding protein precursor	gi|33571003	45	CM	protein processing	BP0102	Pu					0.029	1^			0.057	2
79	enolase	gi|33572731	46	C/OM/E	metabolism	BP2386	eno					0.093	4			0.058	3	0.058	2	0.058	2
80	Putative TolB-like translocation protein	gi|33564307	47	P	transport	BP3343	tolB	0.059	3	0.21	6	0.24	8	0.17	5	0.29	8			0.087	5
81	Probable extracellular solute-binding protein	gi|33571021	47	P	transport/metabolism	BP0121	Pu					0.17	7			0.26	10
82	Respiratory-chain NADH dehydrogenase	gi|33571654	47	C	transport	BP0844	nuoD			0.05	4									0.081	3
83	Putative membrane protein	gi|33563570	47	U	U	BP2191	hflK					0.062	2			0.14	4
84	Citrate synthase	gi|33572706	48	C	metabolism	BP2358	gltA	0.062	3	0.046	2					0.087	4
85	Trigger factor	gi|33572489	48	C	transport	BP1774	tig			0.1	6	0.073	3	0.073	4	0.073	5
86	Adenylosuccinate lyase	gi|33563903	50	C	metabolism	BP2890	purB					0.1	4			0.07	4
87	Putative carboxy-terminal processing protease	gi|259463419	51	CM	enzymatic activity	BP0609	ctpA			0.046	3	0.025	2
88	Serine protease	gi|33572774	52	P	protein processing	BP2434	mucD	0.04	2			0.11	5			0.11	6
89	Putative aldehyde dehydrogenase	gi|33564566	52	C	enzymatic activity	BP3624	Pu			0.059	3					0.19	7
90	Hemolysin activator-like proteinb	gi|33572579	64	OM	transport/secretion	BP1884	fhaC					0.05	2			0.2	9
91	Molecular chaperone	gi|33572838	70	C	protein folding/stress response	BP2499	dnaK	0.13	8			0.061	5	0.13	8	0.13	9	0.086	6	0.09	6
92	Heat shock protein	gi|33570977	71	C	stress response	BP0074	htpG					0.16	8			0.098	7
93	Malate synthase G	gi|33564619	79	C	metabolism	BP3680	glcB					0.044	2			0.15	8
94	NADP-dependent malic enzyme	gi|33571900	82	C	enzymatic activity	BP1120	maeB	0.18	12			0.068	6			0.099	8
95	5-methyltetrahydropteroyltriglutamate--homocyst eine methyltransferaseb	gi|33572882	84	U	amino acid metabolism	BP2543	metE					0.099	5			0.059	4
96	ATP-dependent protease La	gi|33572492	90	C	stress response	BP1777	lon			0.022	2	0.023	2	0.035	3			0.011	1^	0.011	1^
97	Pertactin precursora,b,c ◊	gi|33571840	93	OM	adhesion/virulence	BP1054	prn	0.16	12			0.24	19					0.12	7	0.12	16
98	Autotransportera ◊	gi|33572665	95	OM	adhesion	BP2315	vag8					0.089	6	0.085	7	0.22	17	0.12	9	0.054	4
99	ATP-dependent protease, ATPase subunitb	gi|33571973	96	C	stress response	BP1198	clpB	0.12	12	0.26	20	0.15	16	0.18	15	0.18	17	0.15	11
100	Autotransporter subtilisin-like protease	gi|33571102	100	OM	transport	BP0216	sphB1					0.033	3	0.033	3	0.024	4
101	Glycine dehydrogenase [decarboxylating]	gi|33571084	102	U	metabolism	BP0197	gcvP					0.021	3			0.092	8
102	2-oxoglutarate dehydrogenase E1 component	gi|33571904	106	C	metabolism	BP1124	odhA	0.19	16			0.053	4			0.059	6	0.06	5
103	Putative outer membrane ligand binding proteina	gi|33571894	137	OM	adhesion/virulence	BP1112	bipA	0.1	11			0.071	9			0.22	21			0.067	7
104	DNA-directed RNA polymerase beta' chain	gi|33570931	156	C	transcription	BP0016	rpoC	0.04	5					0.01	2			0.02	2	0.02	2
105	Inorganic pyrophosphatase	gi|33572872	20	C	metabolism	BP2533	ppa	0.12	2
106	2-oxoglutarate dehydrogenase complex, E3 component	gi|33571906	50	C	enzymatic activity	BP1126	odhL	0.17	9
107	Phosphoenolpyruvate synthase	gi|33572180	86	C	binding	BP1436	ppsA	0.072	5
108	30S ribosomal protein S21b	gi|33563565	9	C	translation	BP2186	rpsU			0.29	3
109	Putative secreted proteina	gi|33571833	12	U	transport	BP1047	Pu			0.4	3
110	Azurin	gi|33571636	16	P	transport	BP0824				0.24	3
111	Putative exported protein	gi|33564696	23	U	transport	BP3761	Pu			0.14	3
112	50S ribosomal protein L18b	gi|33564573	13	C	translation	BP3632	rplR					0.018	2
113	50S ribosomal protein L19b	gi|33571772	14	C	translation	BP0975	rplS					0.12	5
114	50S ribosomal protein L10b	gi|33570928	18	C	translation	BP0013	rplJ					0.027	2
115	protein-export protein	gi|33571446	19	C	transport	BP0604	secB					0.088	3
116	30S ribosomal protein S2	gi|33572163	28	C	translation	BP1419	rpsB					0.11	3
117	Putative binding-protein-dependent transport protein	gi|33564290	41	C/P	transport	BP3322	Pu					0.19	2
118	Putative hemolysin	gi|33564043	42	C	metabolism	BP3040	bllY					0.2	4
119	Succinylornithine transaminase	gi|33571308	43	C	amino acid metabolism	BP0451	argD2					0.066	2
120	ATP synthase alpha chain*	gi|33564259	55	CM	transport	BP3286	atpA					0.16	2
121	Elongation factor Gb	gi|33564551	77	C	translation	BP3610	fusA					0.046	3
122	Preprotein translocase secA subunit	gi|33564019	103	C/CM	transport	BP3014	secA					0.051	2
123	DNA-directed RNA polymerase beta chain	gi|33570930	153	C	transcription	BP0015	rpoB					0.29	3
124	Conserved hypothetical protein	gi|33564040	10	U	HP	BP2735	HP									0.06	4
125	Probable carboxymuconolactone decarboxylase	gi|33571383	12	U	antioxidant activity	BP0535	Pu									0.057	7
126	Conserved hypothetical protein	gi|33564528	13	U	HP	BP3584	HP									0.28	7
127	30S ribosomal protein S13b	gi|33564580	14	C	translation	BP3639	rpsM									0.24	5
128	30s ribosomal protein s6	gi|33563825	14	C	translation	BP2796	rpsF									0.24	3
129	Thioredoxin 1	gi|33572035	15	C	metabolism	BP1263	trxA									0.26	3
130	Putative c'cytochrome	gi|33563902	16	P	metabolism	BP2889	Pu									0.17	4
131	Phosphopantetheine adenylyltransferase	gi|33564425	19	C	enzymatic activity	BP3471	coaD									0.076	6
132	Putative short-chain dehydrogenase	gi|33563863	25	C	metabolism	BP2841	Pu									0.065	3
133	Putative glutathione transferase	gi|33572068	26	C	metabolism	BP1300	Pu									0.2	3
134	Putative exported protein	gi|33571255	29	CM	transport	BP0385	Pu									0.096	3
135	Putative enoyl-CoA hydratase/isomerase	gi|33571039	29	C	enzymatic activity	BP0145	Pu									0.16	2
136	Dihydrodipicolinate synthase	gi|33572306	31	C	amino acid metabolism	BP1570	dapA									0.039	2
137	Electron transfer flavoprotein alpha-subunit	gi|33571763	31	U	energy metabolism	BP0962	etfA									0.12	6
138	Glyceraldehyde-3-phosphate dehydrogenasea	gi|33571795	36	C	metabolism	BP1000	gap									0.028	4
139	Putative exported protein	gi|33572581	36	P	transport	BP1887	Pu									0.096	5
140	Putative thymidylate synthase	gi|33564149	36	C	nucleotide metabolism	BP3154	thyA									0.077	2
141	Putative cyclase	gi|33564125	36	C	enzymatic activity	BP3130	Pu									0.21	4
142	Amino acid-binding periplasmic protein	gi|33571405	36	P	transport	BP0558										0.042	2
143	ADP-L-glycero-D-manno-heptose-6-epimerase	gi|33571756	37	C	carbohydrate metabolism	BP0955	hldD									0.32	6
144	Aspartate-semialdehyde dehydrogenase	gi|33572223	40	C	amino acid metabolism	BP1484	asd									0.075	3
145	leu/ile/val-binding protein precursorc	gi|33572054	40	P	transport	BP1285	livJ									0.18	2
146	Glutamate dehydrogenase	gi|33572560	46	C	metabolism	BP1857	gdhA									0.23	6
147	Glycerol-3-phosphate-binding periplasmic protein precursor	gi|33572050	48	P	metabolism	BP1819	ugpB									0.13	2
148	Ddenosylhomocysteinase	gi|33564069	52	C	amino acid metabolism	BP3068	ahcY									0.11	5
149	N utilization substance protein A	gi|33572019	55	C	DNA repair	BP1246	nusA									0.12	3
150	Dihydrolipoamide acetyltransferase component of pyruvate dehydrogenase complex	gi|33571788	57	C	metabolism	BP0994	aceF									0.18	4
151	Dihydrolipoamide dehydrogenase	gi|33571789	62	C	energy metabolism	BP0995	lpdA									0.17	5
152	Succinate dehydrogenase flavoprotein subunit	gi|33572709	65	C/CM	energy metabolism	BP2361	sdhA											0.089	2
153	Sec-independent protein translocase protein	gi|33564710	8	CM	transport	BP3777	tatA													0.35	2
154	Putative peptidase	gi|33571712	71	C	protein processing	BP0906	Pu													0.17	3
155	Putative aconitate hydratase	gi|33563415	98	C	enzymatic activity	BP2014	acnA													0.32	3
156	Pyruvate dehydrogenase E1 component	gi|33571787	101	C	metabolism	BP0993	aceE													0.17	2
157	Putative zinc protease	gi|33572836	101	U	protein processing	BP2497	Pu													0.042	2

## Sheet: Fig S1
A
B

## Sheet: Fig S2
A
B
